# Supplementary material for: Self-propelling vesicles define glycolysis as the minimal energy machinery for neuronal transport
Source: Nat Commun. 2016 Oct 24;7:13233. doi: 10.1038/ncomms13233 (PMC5078996; doi:10.1038/ncomms13233)
Supplement: Supplementary Data 2 — Proteins identified by HPLC MS/MS in the cytosolic fraction. [file ncomms13233-s3.xlsx]

## Sheet: Sheet1
Supplementary Data 2: Proteins identified by HPLC MS/MS in the cytosolic fraction
	Proteins identified in Cytosolic Fraction
		Protein Name	Gene_Names	AccNo
	1	Tubulin beta-2C chain	Tubb2c	P68372
	2	Actin, cytoplasmic 2;Actin, cytoplasmic 2, N-terminally processed;Gamma-actin	Actg;Actg1	P63260
	3	Glyceraldehyde-3-phosphate dehydrogenase	Gapd;Gapdh	P16858
	4	B-CK;Creatine kinase B chain;Creatine kinase B-type	Ckb;Ckbb	Q04447
	5	Tubulin beta-2A chain	Tubb2;Tubb2a	Q7TMM9
	6	2-phospho-D-glycerate hydro-lyase;Alpha-enolase;Enolase 1;Non-neural enolase	Eno1;Eno-1	P17182
	7	14-3-3 protein zeta/delta;Protein kinase C inhibitor protein 1;SEZ-2	Ywhaz	P63101
	8	Dihydropyrimidinase-related protein 2;Unc-33-like phosphoprotein 2	Crmp2;Dpysl2;Ulip2	O08553
	9	Beta-1-globin;Hemoglobin beta-1 chain;Hemoglobin beta-major chain;Hemoglobin subunit beta-1	Hbb-b1	P02088
	10			P52480
	11	Cytosolic malate dehydrogenase;Malate dehydrogenase, cytoplasmic	Mdh1;Mor2	P14152
	12	LDH heart subunit;L-lactate dehydrogenase B chain	Ldh2;Ldh-2;Ldhb	P16125
	13	Serum albumin	Alb;Alb1;Alb-1	P07724
	14	Tubulin beta-3 chain	Tubb3	Q9ERD7
	15	2-phospho-D-glycerate hydro-lyase;Enolase 2;Gamma-enolase;Neural enolase;Neuron-specific enolase	Eno2;Eno-2	P17183
	16	BPG-dependent PGAM 1;Phosphoglycerate mutase 1;Phosphoglycerate mutase isozyme B	Pgam1	Q9DBJ1
	17	LDH muscle subunit;L-lactate dehydrogenase A chain	Ldh1;Ldh-1;Ldha	P06151
	18	Tubulin beta-4 chain	Tubb4	Q9D6F9
	19	Alpha-globin;Hemoglobin alpha chain;Hemoglobin subunit alpha	Hba;Hba-a1	P01942
	20	14-3-3 protein epsilon	Ywhae	P62259
	21	Alpha-tubulin 4;Alpha-tubulin isotype M-alpha-4;Tubulin alpha-4 chain;Tubulin alpha-4A chain	Tuba4;Tuba4a	P68368
	22	Phosphoglycerate kinase 1	Pgk1;Pgk-1	P09411
	23	Heat shock 70 kDa protein 8;Heat shock cognate 71 kDa protein	Hsc70;Hsc73;Hspa8	P63017
	24	Carbonate dehydratase II;Carbonic anhydrase 2;Carbonic anhydrase II	Ca2;Car2	P00920
	25	Triosephosphate isomerase;Triose-phosphate isomerase	Tpi;Tpi1	P17751
	26	Heat shock 86 kDa;Heat shock protein HSP 90-alpha;Tumor-specific transplantation 86 kDa antigen	Hsp86;Hsp86-1;Hsp90aa1;Hspca	P07901
	27	Aspartate aminotransferase, cytoplasmic;Glutamate oxaloacetate transaminase 1;Transaminase A	Got1	P05201
	28	Autocrine motility factor;Glucose-6-phosphate isomerase;Neuroleukin;Phosphoglucose isomerase;Phosphohexose isomerase	Gpi;Gpi1	P06745
	29	Tubulin beta-5 chain	Tubb5	P99024
	30	ADP-ribosylation factor 1	Arf1	P84078
	31	Aldolase 3;Brain-type aldolase;Fructose-bisphosphate aldolase C;Scrapie-responsive protein 2;Zebrin II	Aldo3;Aldoc;Scrg2	P05063
	32	Glutathione S-transferase P 1;GST class-pi;GST YF-YF;GST-piB;Preadipocyte growth factor;Glutathione S-transferase P 2;GST-piA	Gstp1;Gstpib;Gstp2;Gstpia	P19157
	33	Neuron cytoplasmic protein 9.5;PGP 9.5;Ubiquitin carboxyl-terminal hydrolase isozyme L1;Ubiquitin thioesterase L1	Uchl1	Q9R0P9
	34	14-3-3 protein beta/alpha;14-3-3 protein beta/alpha, N-terminally processed;Protein kinase C inhibitor protein 1	Ywhab	Q9CQV8
	35	14-3-3 protein gamma;14-3-3 protein gamma, N-terminally processed	Ywhag	P61982
	36	Aldolase 1;Fructose-bisphosphate aldolase A;Muscle-type aldolase	Aldo1;Aldoa	P05064
	37	Glutathione S-transferase GT8.7;Glutathione S-transferase Mu 1;GST 1-1;GST class-mu 1;pmGT10	Gstm1	P10649
	38	40S ribosomal protein S27a;60S ribosomal protein L40;CEP52	Rps27a;Uba80;Ubcep1;Uba52;Ubcep2	P62983
	39	Guanosine diphosphate dissociation inhibitor 1;Rab GDP dissociation inhibitor alpha	Gdi1;Rabgdia	P50396
	40	Cofilin, non-muscle isoform;Cofilin-1	Cfl1	P18760
	41	Alpha-tubulin 1;Alpha-tubulin isotype M-alpha-1;Tubulin alpha-1 chain;Tubulin alpha-1A chain	Tuba1;Tuba1a	P68369
	42	HCNPpp;Hippocampal cholinergic neurostimulating peptide;Phosphatidylethanolamine-binding protein 1	Pbp;Pebp;Pebp1	P70296
	43	Beta-actin-like protein 2;Kappa-actin	Actbl2	Q8BFZ3
	44	Peroxiredoxin-2;Thiol-specific antioxidant protein;Thioredoxin peroxidase 1;Thioredoxin-dependent peroxide reductase 1	Prdx2;Tdpx1;Tpx	Q61171
	45	Cyclophilin A;Cyclosporin A-binding protein;Peptidyl-prolyl cis-trans isomerase A;Rotamase A;SP18	Ppia	P17742
	46	GDI-3;Guanosine diphosphate dissociation inhibitor 2;Rab GDP dissociation inhibitor beta	Gdi2;Gdi3	Q61598
	47	Elongation factor 1-alpha 1;Elongation factor Tu;Eukaryotic elongation factor 1 A-1	Eef1a;Eef1a1	P10126
	48	14-3-3 protein eta	Ywhah	P68510
	49	Mu-crystallin homolog	Crym	O54983
	50	12 kDa FK506-binding protein;FK506-binding protein 1A;Immunophilin FKBP12;Peptidyl-prolyl cis-trans isomerase FKBP1A;Rotamase	Fkbp1;Fkbp1a	P26883
	51	Heat shock 84 kDa;Heat shock protein HSP 90-beta;Tumor-specific transplantation 84 kDa antigen	Hsp84;Hsp84-1;Hsp90ab1;Hspcb	P11499
	52	1-Cys peroxiredoxin;Acidic calcium-independent phospholipase A2;Antioxidant protein 2;Non-selenium glutathione peroxidase;Peroxiredoxin-6	Aop2;Ltw4;Prdx5;Prdx6	O08709
	53			Q9Z0E0
	54	Calcium/calmodulin-dependent protein kinase type II subunit alpha	Camk2a	P11798
	55	GDI-1;Rho GDP-dissociation inhibitor 1;Rho-GDI alpha	Arhgdia;C87222;Gdi1	Q99PT1
	56	14-3-3 protein tau;14-3-3 protein theta	Ywhaq	P68254
	57	Metastasis inhibition factor NM23;NDPK-A;nm23-M1;Nucleoside diphosphate kinase A;Tumor metastatic process-associated protein	Nm23;Nme1	P15532
	58	Deubiquitinating enzyme OTUB1;OTU domain-containing ubiquitin aldehyde-binding protein 1;Otubain-1;Ubiquitin thioesterase OTUB1;Ubiquitin-specific-processing protease OTUB1	Otub1	Q7TQI3
	59	Beta-2-globin;Hemoglobin beta-2 chain;Hemoglobin beta-minor chain;Hemoglobin subunit beta-2	Hbb-b2	P02089
	60	Calmodulin-dependent calcineurin A subunit alpha isoform;CAM-PRP catalytic subunit;Serine/threonine-protein phosphatase 2B catalytic subunit alpha isoform	Calna;Ppp3ca	P63328
	61	Beta-1 metal-binding globulin;Serotransferrin;Siderophilin	Tf;Trf	Q921I1
	62	CROC-1;Ubiquitin-conjugating enzyme E2 variant 1	Croc1;Ube2v1	Q9CZY3
	63	P68;Transketolase	Tkt	P40142
	64	Ubiquitin-activating enzyme E1;Ubiquitin-activating enzyme E1 X;Ubiquitin-like modifier-activating enzyme 1;Ubiquitin-like modifier-activating enzyme 1 X	Sbx;Uba1;Ube1;Ube1ax;Ube1x	Q02053
	65	Acyl-CoA thioesterase 7;Brain acyl-CoA hydrolase;CTE-IIa;Cytosolic acyl coenzyme A thioester hydrolase;Long chain acyl-CoA thioester hydrolase	Acot7;Bach	Q91V12
	66	Pyridoxal kinase;Pyridoxine kinase	Pdxk;Pkh	Q8K183
	67	Glutamate decarboxylase;Glutamate--ammonia ligase;Glutamine synthetase	Glns;Glul	P15105
	68	Dual specificity mitogen-activated protein kinase kinase 1;ERK activator kinase 1;MAPK/ERK kinase 1	Map2k1;Mek1;Prkmk1	P31938
	69	15-hydroxyprostaglandin dehydrogenase [NADP+];Carbonyl reductase [NADPH] 1;NADPH-dependent carbonyl reductase 1;Prostaglandin 9-ketoreductase;Prostaglandin-E(2) 9-reductase	Cbr;Cbr1	P48758
	70	Protein Ndr2;Protein NDRG2	Kiaa1248;Ndr2;Ndrg2	Q9QYG0
	71	Collapsin response mediator protein 1;Dihydropyrimidinase-related protein 1;Unc-33-like phosphoprotein 3	Crmp1;Dpysl1;Ulip3	P97427
	72	Guanine aminohydrolase;Guanine deaminase	Gda	Q9R111
	73	ELAV-like protein 3;Hu-antigen C	Elavl3;Huc	Q60900
	74	Superoxide dismutase [Cu-Zn]	Sod1	P08228
	75	Phytanoyl-CoA hydroxylase-associated protein 1;Phytanoyl-CoA hydroxylase-interacting protein	Phyhip	Q8K0S0
	76	Profilin II;Profilin-2	Pfn2	Q9JJV2
	77	GTPase Ran;GTP-binding nuclear protein Ran;Ras-like protein TC4;Ras-related nuclear protein	Ran;Rasl2-8	P62827
	78	p21-Rac1;Ras-related C3 botulinum toxin substrate 1	Rac1	P63001
	79	Macrophage 23 kDa stress protein;Osteoblast-specific factor 3;Peroxiredoxin-1;Thioredoxin peroxidase 2;Thioredoxin-dependent peroxide reductase 2	Msp23;Paga;Prdx1;Tdpx2	P35700
	80	Endomembrane proton pump 58 kDa subunit;Vacuolar proton pump subunit B 2;V-type proton ATPase subunit B, brain isoform	Atp6b2;Atp6v1b2;Vat2	P62814
	81	PP2A subunit A isoform PR65-alpha;PP2A subunit A isoform R1-alpha;Serine/threonine-protein phosphatase 2A 65 kDa regulatory subunit A alpha isoform	Ppp2r1a	Q76MZ3
	82	Vacuolar proton pump subunit alpha;V-ATPase 69 kDa subunit;V-type proton ATPase catalytic subunit A	Atp6a1;Atp6a2;Atp6v1a;Atp6v1a1	P50516
	83	Ras-related protein Rab-3A	Rab3a	P63011
	84	15S Mg(2+)-ATPase p97 subunit;Transitional endoplasmic reticulum ATPase;Valosin-containing protein	Vcp	Q01853
	85	Fascin;Singed-like protein	Fan1;Fscn1;Snl	Q61553
	86	Alpha-1 protease inhibitor 1;Alpha-1-antiproteinase;Alpha-1-antitrypsin 1-1;Serine protease inhibitor 1-1;Serine protease inhibitor A1a;Alpha-1 protease inhibitor 3;Alpha-1 protease inhibitor 6;Alpha-1-antitrypsin 1-3;Alpha-1-antitrypsin 1-6;Serine protease inhibitor 1-3;Serine protease inhibitor 1-6;Serine protease inhibitor A1c	Dom1;Serpina1a;Spi1-1;Dom3;Dom6;Serpina1c;Spi1-3;Spi1-6	P07758
	87	Inositol monophosphatase 1;Inositol-1(or 4)-monophosphatase 1;Lithium-sensitive myo-inositol monophosphatase A1	Impa1	O55023
	88	Transaldolase	Tal;Taldo;Taldo1	Q93092
	89	Anchorin CII;Annexin A5;Annexin V;Annexin-5;Calphobindin I;Endonexin II;Lipocortin V;Placental anticoagulant protein 4;Placental anticoagulant protein I;Thromboplastin inhibitor;Vascular anticoagulant-alpha	Anx5;Anxa5	P48036
	90	Fibrous sheath component 2;Glutathione S-transferase Mu 5;GST class-mu 5	Fsc2;Gstm3;Gstm5	P48774
	91	ERT1;Extracellular signal-regulated kinase 2;MAP kinase isoform p42;Mitogen-activated protein kinase 1;Mitogen-activated protein kinase 2	Erk2;Mapk;Mapk1;Prkm1	P63085
	92	ATP-dependent RNA helicase eIF4A-2;Eukaryotic initiation factor 4A-II	Ddx2b;Eif4a2	P10630
	93	Clathrin heavy chain 1	Cltc	Q68FD5
	94	8 kDa dynein light chain b;Dynein light chain 2, cytoplasmic;Dynein light chain LC8-type 2	Dlc2;Dynll2	Q9D0M5
	95	Elongation factor 1-alpha 2;Eukaryotic elongation factor 1 A-2;Statin-S1	Eef1a2;Eef1al;Stn	P62631
	96	6-phosphofructokinase type C;Phosphofructo-1-kinase isozyme C;Phosphofructokinase 1;Phosphohexokinase	Pfkc;Pfkp	Q9WUA3
	97	Protein FAM49B	Fam49b	Q921M7
	98	91 kDa synaptosomal-associated protein;Clathrin coat assembly protein AP180;Clathrin coat-associated protein AP180;Phosphoprotein F1-20	Snap91	Q61548
	99	Parkinson disease protein 7 homolog;Protein DJ-1	Park7	Q99LX0
	100	Purine-rich single-stranded DNA-binding protein alpha;Transcriptional activator protein Pur-alpha	Pura	P42669
	101	Apolipoprotein E	Apoe	P08226
	102	Beta-synuclein	Sncb	Q91ZZ3
	103	Protein phosphatase 1 regulatory subunit 22;Protein phosphatase 1 regulatory subunit 7	Ppp1r7;Sds22	Q3UM45
	104	Serine/threonine-protein phosphatase 2A catalytic subunit alpha isoform	Ppp2ca	P63330
	105	Dynamin-1	Dnm;Dnm1;Kiaa4093	P39053
	106	Microtubule-associated protein 2	Map2;Mtap2	P20357
	107	Aldoketomutase;Glyoxalase I;Ketone-aldehyde mutase;Lactoylglutathione lyase;Methylglyoxalase;S-D-lactoylglutathione methylglyoxal lyase	Glo1	Q9CPU0
	108	CapZ alpha-2;F-actin-capping protein subunit alpha-2	Cappa2;Capza2	P47754
	109	Adenylyl cyclase-associated protein 1	Cap;Cap1	P40124
	110	Alpha-synuclein;Non-A beta component of AD amyloid;Non-A4 component of amyloid precursor	Snca;Syn	O55042
	111	Calmodulin	Calm;Calm1;Calm2;Calm3;Cam;Cam1;Cam2;Cam3;Camb;Camc	P62204
	112	Fatty acid-binding protein 3;Fatty acid-binding protein, heart;Heart-type fatty acid-binding protein;Mammary-derived growth inhibitor	Fabp3;Fabph1	P11404
	113	Actin-depolymerizing factor;Destrin;Sid 23	Dsn;Dstn;Sid23	Q9R0P5
	114	Glycogen phosphorylase, brain form	Pygb	Q8CI94
	115	Coactosin-like protein	Clp;Cotl1	Q9CQI6
	116	Haptoglobin;Haptoglobin alpha chain;Haptoglobin beta chain	Hp	Q61646
	117	Esterase 10;Esterase D;S-formylglutathione hydrolase;Sid 478	Es10;Esd;Sid478	Q9R0P3
	118	Dihydropteridine reductase;HDHPR;Quinoid dihydropteridine reductase	Dhpr;Qdpr	Q8BVI4
	119	Contrapsin;Serine protease inhibitor A3K;SPI-2	Mcm2;Serpina3k;Spi2	P07759
	120	6-phosphofructokinase, muscle type;Phosphofructo-1-kinase isozyme A;Phosphofructokinase 1;Phosphohexokinase	Pfka;Pfkm;Pfk-m	P47857
	121	Bendless-like ubiquitin-conjugating enzyme;Ubc13;Ubiquitin carrier protein N;Ubiquitin-conjugating enzyme E2 N;Ubiquitin-protein ligase N	Blu;Ube2n	P61089
	122	Cartilage-linking protein 1;Hyaluronan and proteoglycan link protein 1;Proteoglycan link protein	Crtl1;Hapln1	Q9QUP5
	123	Serine/threonine-protein phosphatase PP1-beta catalytic subunit	Ppp1cb	P62141
	124	Heat shock 70 kDa protein 4;Heat shock 70-related protein APG-2	Apg2;Hsp110;Hspa4	Q61316
	125	Antioxidant enzyme B166;Liver tissue 2D-page spot 2D-0014IV;Peroxiredoxin V;Peroxiredoxin-5, mitochondrial;Peroxisomal antioxidant enzyme;PLP;Thioredoxin peroxidase PMP20;Thioredoxin reductase	Prdx5;Prdx6	P99029
	126	Alpha-2-macroglobulin;Alpha-2-macroglobulin 165 kDa subunit;Alpha-2-macroglobulin 35 kDa subunit;Pregnancy zone protein	A2m;Pzp	Q61838
	127	Acidic leucine-rich nuclear phosphoprotein 32 family member A;Acidic nuclear phosphoprotein pp32;Leucine-rich acidic nuclear protein;Potent heat-stable protein phosphatase 2A inhibitor I1PP2A	Anp32;Anp32a;Lanp	O35381
	128	58 kDa glucose-regulated protein;58 kDa microsomal protein;Disulfide isomerase ER-60;Endoplasmic reticulum resident protein 57;Endoplasmic reticulum resident protein 60;Protein disulfide-isomerase A3	Erp;Erp60;Grp58;Pdia3	P27773
	129	Aldehyde reductase;Aldose reductase	Akr1b1;Akr1b3;Aldor1;Aldr1	P45376
	130	HPRT B;Hypoxanthine-guanine phosphoribosyltransferase	Hprt;Hprt1	P00493
	131	Endophilin-1;Endophilin-A1;SH3 domain protein 2A;SH3 domain-containing GRB2-like protein 2;SH3p4	Sh3d2a;Sh3gl2	Q62420
	132	Elongation factor 2	Eef2	P58252
	133	Ras-related protein Rab-14	Rab14	Q91V41
	134	CB1 cannabinoid receptor-interacting protein 1	Cnrip1	Q5M8N0
	135	Ras-related protein Rab-11B	Rab11b	P46638
	136	Delayed early response protein 6;Glycosylation-inhibiting factor;L-dopachrome isomerase;L-dopachrome tautomerase;Macrophage migration inhibitory factor;Phenylpyruvate tautomerase	Mif	P34884
	137	Actin-like protein 3;Actin-related protein 3	Actr3;Arp3	Q99JY9
	138	63 kDa Cam-PDE;Calcium/calmodulin-dependent 3,5-cyclic nucleotide phosphodiesterase 1B	Pde1b;Pde1b1	Q01065
	139	Glyoxylate reductase/hydroxypyruvate reductase	Glxr;Grhpr	Q91Z53
	140	Sepiapterin reductase	Spr	Q64105
	141	Pyridoxal phosphate phosphatase	Pdxp;Plp;Plpp	P60487
	142	Alcohol dehydrogenase [NADP+];Aldehyde reductase;Aldo-keto reductase family 1 member A1	Akr1a1;Akr1a4	Q9JII6
	143	Actin-interacting protein 1;WD repeat-containing protein 1	Wdr1	O88342
	144	Glucose phosphomutase 1;Phosphoglucomutase-1	Pgm1	Q9D0F9
	145	Hemopexin	Hpx;Hpxn	Q91X72
	146	Secernin-1	Kiaa0193;Scrn1	Q9CZC8
	147	Glutathione S-transferase 5.7;Glutathione S-transferase A4;GST A4-4;GST class-alpha member 4	Gsta;Gsta4	P24472
	148	Vacuolar proton pump subunit E 1;V-ATPase 31 kDa subunit;V-type proton ATPase subunit E 1	Atp6e;Atp6e2;Atp6v1e1	P50518
	149	Actin-related protein 2/3 complex subunit 4;Arp2/3 complex 20 kDa subunit	Arc20;Arpc4	P59999
	150	A10;D-3-phosphoglycerate dehydrogenase	Phgdh	Q61753
	151	Calretinin	Calb2	Q08331
	152	Deubiquitinating enzyme 5;Isopeptidase T;Ubiquitin carboxyl-terminal hydrolase 5;Ubiquitin thioesterase 5;Ubiquitin-specific-processing protease 5	Isot;Usp5	P56399
	153	Adapter-related protein complex 2 mu subunit;Adaptor protein complex AP-2 subunit mu;AP-2 complex subunit mu;AP-2 mu chain;Clathrin assembly protein complex 2 medium chain;Clathrin coat assembly protein AP50;Clathrin coat-associated protein AP50;Mu2-adaptin;Plasma membrane adaptor AP-2 50 kDa protein	Ap2m1;Clapm1	P84091
	154	Adenosylhomocysteinase;CUBP;Liver copper-binding protein;S-adenosyl-L-homocysteine hydrolase	Ahcy	P50247
	155	Acyl-CoA-binding protein;Diazepam-binding inhibitor;Endozepine	Dbi	P31786
	156	EF-hand domain-containing protein D2;Swiprosin-1	Efhd2;Sws1	Q9D8Y0
	157	Puromycin-sensitive aminopeptidase	Npepps;Psa	Q11011
	158	Actin-related protein 2/3 complex subunit 2;Arp2/3 complex 34 kDa subunit	Arpc2	Q9CVB6
	159			P47757
	160	Endometrial progesterone-induced protein;Phosphohydroxythreonine aminotransferase;Phosphoserine aminotransferase	Psa;Psat;Psat1	Q99K85
	161	Alpha-CP1;Heterogeneous nuclear ribonucleoprotein E1;Poly(rC)-binding protein 1	Pcbp1	P60335
	162	Glycerol-3-phosphate dehydrogenase 1-like protein	Gpd1l;Kiaa0089	Q3ULJ0
	163	DDAHI;Dimethylargininase-1;N(G),N(G)-dimethylarginine dimethylaminohydrolase 1	Ddah1	Q9CWS0
	164	Protein kinase C and casein kinase substrate in neurons protein 1	Pacsin;Pacsin1	Q61644
	165	D-dopachrome decarboxylase;D-dopachrome tautomerase	Ddt	O35215
	166	Adenosine 5-monophosphoramidase;Histidine triad nucleotide-binding protein 1;Protein kinase C inhibitor 1;Protein kinase C-interacting protein 1	Hint;Hint1;Pkci;Pkci1;Prkcnh1	P70349
	167			P21107
	168	Heat-responsive protein 12;Ribonuclease UK114	Hrp12;Hrsp12	P52760
	169	Dihydropyrimidinase-related protein 3;Unc-33-like phosphoprotein 1	Dpysl3;Drp3;Ulip	Q62188
	170	Cell division protein kinase 5;CRK6;Cyclin-dependent kinase 5;Serine/threonine-protein kinase PSSALRE;Tau protein kinase II catalytic subunit	Cdk5;Crk6	P49615
	171	Phosphatidylinositol transfer protein alpha isoform	Pitpn;Pitpna	P53810
	172	Distinct subgroup of the Ras family member 2;GTP-binding protein Di-Ras2	Diras2	Q5PR73
	173	Brevican core protein	Bcan	Q61361
	174	Glyoxalase domain-containing protein 4	Glod4	Q9CPV4
	175	Hsc70/Hsp90-organizing protein;Stress-induced-phosphoprotein 1	Stip1	Q60864
	176	78 kDa glucose-regulated protein;Heat shock 70 kDa protein 5;Immunoglobulin heavy chain-binding protein	Grp78;Hspa5	P20029
	177	Serine--tRNA ligase;Seryl-tRNA synthetase, cytoplasmic;Seryl-tRNA(Ser/Sec) synthetase	Sars;Sars1;Sers	P26638
	178	Delta-aminolevulinic acid dehydratase;Porphobilinogen synthase	Alad;Lv	P10518
	179	Adapter-related protein complex 2 beta subunit;Adaptor protein complex AP-2 subunit beta;AP105B;AP-2 complex subunit beta;Beta-2-adaptin;Beta-adaptin;Clathrin assembly protein complex 2 beta large chain;Plasma membrane adaptor HA2/AP2 adaptin beta subunit	Ap2b1;Clapb1	Q9DBG3
	180	Ras-related protein Rab-6B	D9Bwg0185e;Rab6b	P61294
	181			P10637
	182	68 kDa neurofilament protein;Neurofilament light polypeptide;Neurofilament triplet L protein	Nefl;Nf68;Nfl	P08551
	183	Adenylyl cyclase-associated protein 2	Cap2	Q9CYT6
	184	PAF acetylhydrolase 30 kDa subunit;PAF-AH subunit beta;Platelet-activating factor acetylhydrolase IB subunit beta	Pafah1b2;Pafahb	Q61206
	185	Ubiquitin carrier protein D3;Ubiquitin-conjugating enzyme E2 D3;Ubiquitin-conjugating enzyme E2(17)KB 3;Ubiquitin-conjugating enzyme E2-17 kDa 3;Ubiquitin-protein ligase D3;Ubiquitin carrier protein D2;Ubiquitin-conjugating enzyme E2 D2;Ubiquitin-conjugating enzyme E2(17)KB 2;Ubiquitin-conjugating enzyme E2-17 kDa 2;Ubiquitin-protein ligase D2	Ube2d3;Ubc4;Ube2d2	P61079
	186	Phytanoyl-CoA hydroxylase-interacting protein-like	Phyhipl	Q8BGT8
	187	CaM kinase-like vesicle-associated protein	Camkv	Q3UHL1
	188	Alpha-PAK;CDC42/RAC effector kinase PAK-A;p21-activated kinase 1;p65-PAK;Serine/threonine-protein kinase PAK 1	Pak1;Paka	O88643
	189	Dynamin family member proline-rich carboxyl-terminal domain less;Dynamin-1-like protein;Dynamin-related protein 1	Dnm1l;Drp1	Q8K1M6
	190	Cullin-associated and neddylation-dissociated protein 1;Cullin-associated NEDD8-dissociated protein 1;p120 CAND1	Cand1;D10Ertd516e;Kiaa0829	Q6ZQ38
	191	EB1 protein family member 3;End-binding protein 3;Microtubule-associated protein RP/EB family member 3;RP3	Mapre3	Q6PER3
	192	eEF-1B gamma;Elongation factor 1-gamma	Eef1g	Q9D8N0
	193	Chap1;DSK2 homolog;Protein linking IAP with cytoskeleton 2;Ubiquilin-2;Ubiquitin-like product Chap1/Dsk2	Plic2;Ubqln2	Q9QZM0
	194	Macropain subunit C9;Multicatalytic endopeptidase complex subunit C9;Proteasome component C9;Proteasome subunit alpha type-4;Proteasome subunit L	Psma4	Q9R1P0
	195	Vacuolar proton pump subunit D;V-ATPase 28 kDa accessory protein;V-type proton ATPase subunit D	Atp6m;Atp6v1d;Vatd	P57746
	196	WW domain-binding protein 2	Wbp2	P97765
	197	Macropain epsilon chain;Multicatalytic endopeptidase complex epsilon chain;Proteasome chain 6;Proteasome epsilon chain;Proteasome subunit beta type-5;Proteasome subunit X	Psmb5	O55234
	198	Serum amyloid P-component	Apcs;Ptx2;Sap	P12246
	199	Chondroitin sulfate proteoglycan 3;Neurocan core protein	Cspg3;Ncan	P55066
	200	Inorganic pyrophosphatase;Pyrophosphate phospho-hydrolase	Pp;Ppa1;Pyp	Q9D819
	201	Adapter-related protein complex 2 sigma subunit;Adaptor protein complex AP-2 subunit sigma;AP-2 complex subunit sigma;Clathrin assembly protein 2 small chain;Clathrin coat assembly protein AP17;Clathrin coat-associated protein AP17;Plasma membrane adaptor AP-2 17 kDa protein;Sigma2-adaptin;Sigma-adaptin 3b	Ap17;Ap2s1;Claps2	P62743
	202	Actin-like protein 2;Actin-related protein 2	Actr2;Arp2	P61161
	203	Adenylate kinase isoenzyme 1;ATP-AMP transphosphorylase 1;Myokinase	Ak1	Q9R0Y5
	204	Glucose 1,6-bisphosphate synthase;Phosphoglucomutase-2-like 1	Pgm2l1	Q8CAA7
	205	Diadenosine 5,5-P1,P6-hexaphosphate hydrolase 1;Diphosphoinositol polyphosphate phosphohydrolase 1;Nucleoside diphosphate-linked moiety X motif 3	Dipp;Dipp1;Nudt3	Q9JI46
	206	Apolipoprotein A1;Apolipoprotein A-I	Apoa1	Q00623
	207	Collapsin response mediator protein 5;Dihydropyrimidinase-related protein 5	Crmp5;Dpysl5	Q9EQF6
	208	Hsc70-interacting protein;Protein FAM10A1;Protein ST13 homolog	Fam10a1;Hip;St13	Q99L47
	209	Dual specificity protein phosphatase 3;T-DSP11	Dusp3	Q9D7X3
	210	CNDP dipeptidase 2;Cytosolic non-specific dipeptidase;Glutamate carboxypeptidase-like protein 1	Cn2;Cndp2	Q9D1A2
	211	Protein phosphatase methylesterase 1	Pme1;Ppme1	Q8BVQ5
	212	Cofilin, muscle isoform;Cofilin-2	Cfl2	P45591
	213	Protein KIAA1045	Kiaa1045	Q80TL4
	214	Janusin;Neural recognition molecule J1-160/180;Restrictin;Tenascin-R	Tnr	Q8BYI9
	215	Vacuolar proton pump subunit H;V-type proton ATPase subunit H	Atp6v1h	Q8BVE3
	216	DARPP-32;Dopamine- and cAMP-regulated neuronal phosphoprotein;Protein phosphatase 1 regulatory subunit 1B	Ppp1r1b	Q60829
	217	Protein FAM49A	D12Ertd553e;Fam49a	Q8BHZ0
	218	Serine racemase	Srr	Q9QZX7
	219	COP9 signalosome complex subunit 6;JAB1-containing signalosome subunit 6	Cops6;Csn6	O88545
	220	50 kDa dynein-associated polypeptide;Dynactin complex 50 kDa subunit;Dynactin subunit 2;Growth cone membrane protein 23-48K;p50 dynamitin	Dctn2	Q99KJ8
	221	Glia maturation factor beta	Gmfb	Q9CQI3
	222	Alcohol dehydrogenase 2;Alcohol dehydrogenase 5;Alcohol dehydrogenase B2;Alcohol dehydrogenase class-3;Alcohol dehydrogenase class-III;Glutathione-dependent formaldehyde dehydrogenase;S-(hydroxymethyl)glutathione dehydrogenase	Adh2;Adh-2;Adh5	P28474
	223	Calcium/calmodulin-dependent protein kinase type II subunit beta	Camk2b;Camk2d	P28652
	224	Cytidine monophosphate kinase;Cytidylate kinase;Deoxycytidylate kinase;UMP-CMP kinase;Uridine monophosphate kinase;Uridine monophosphate/cytidine monophosphate kinase	Cmk;Cmpk;Cmpk1;Uck;Umk;Umpk	Q9DBP5
	225	Macropain iota chain;Multicatalytic endopeptidase complex iota chain;Proteasome iota chain;Proteasome subunit alpha type-6	Psma6	Q9QUM9
	226	nm23-M2;Nucleoside diphosphate kinase B;P18	Nme2	Q01768
	227	6-phosphogluconolactonase	Pgls	Q9CQ60
	228	Ubiquitin-activating enzyme E1 domain-containing protein 1;Ubiquitin-like modifier-activating enzyme 5;UFM1-activating enzyme	Uba5;Ube1dc1	Q8VE47
	229	100 kDa coated vesicle protein A;Adapter-related protein complex 2 alpha-1 subunit;Adaptor protein complex AP-2 subunit alpha-1;Alpha1-adaptin;Alpha-adaptin A;AP-2 complex subunit alpha-1;Clathrin assembly protein complex 2 alpha-A large chain;Plasma membrane adaptor HA2/AP2 adaptin alpha A subunit	Adtaa;Ap2a1;Clapa1	P17426
	230	Branched-chain-amino-acid aminotransferase, cytosolic;Protein ECA39	Bcat1;Eca39	P24288
	231	Malate dehydrogenase, mitochondrial	Mdh2;Mor1	P08249
	232	Macropain subunit C8;Multicatalytic endopeptidase complex subunit C8;Proteasome component C8;Proteasome subunit alpha type-3;Proteasome subunit K	Psma3	O70435
	233	Phosphoglycolate phosphatase	Pgp	Q8CHP8
	234	Synapsin II;Synapsin-2	Syn2	Q64332
	235	42 degrees C-HSP;Heat shock 110 kDa protein;Heat shock protein 105 kDa;Heat shock-related 100 kDa protein E7I	Hsp105;Hsp110;Hsph1;Kiaa0201	Q61699
	236	Leukotriene A(4) hydrolase;Leukotriene A-4 hydrolase	Lta4h	P24527
	237	Tubulin polymerization-promoting protein	Tppp	Q7TQD2
	238	Citrate hydro-lyase;Cytoplasmic aconitate hydratase;Iron regulatory protein 1;Iron-responsive element-binding protein 1	Aco1;Ireb1;Irebp	P28271
	239	ERT2;Extracellular signal-regulated kinase 1;Insulin-stimulated MAP2 kinase;MAP kinase isoform p44;Microtubule-associated protein 2 kinase;Mitogen-activated protein kinase 1;Mitogen-activated protein kinase 3;MNK1;p44-ERK1	Erk1;Mapk3;Prkm3	Q63844
	240	N-ethylmaleimide-sensitive fusion protein;Suppressor of K(+) transport growth defect 2;Vesicle-fusing ATPase;Vesicular-fusion protein NSF	Nsf;Skd2	P46460
	241	Phosphoribosyl pyrophosphate synthase I;Ribose-phosphate pyrophosphokinase 1	Prps1	Q9D7G0
	242	Macropain zeta chain;Multicatalytic endopeptidase complex zeta chain;Proteasome subunit alpha type-5;Proteasome zeta chain	Psma5	Q9Z2U1
	243	Ras-related protein Rab-10	Rab10	P61027
	244	Heat shock 70 kDa protein 4L;Heat shock 70-related protein APG-1;Osmotic stress protein 94	Apg1;Hsp4l;Hspa4l;Osp94	P48722
	245	Ras-related protein Rab-1B	Rab1b	Q9D1G1
	246	Heat shock 70 kDa protein 12A	Hspa12a;Kiaa0417	Q8K0U4
	247	NSFL1 cofactor p47;p97 cofactor p47	Nsfl1c	Q9CZ44
	248	Epidermal-type fatty acid-binding protein;Fatty acid-binding protein 5;Fatty acid-binding protein, epidermal;Keratinocyte lipid-binding protein;Psoriasis-associated fatty acid-binding protein homolog	Fabp5;Fabpe;Klbp;Mal1	Q05816
	249			P60766
	250	Ras-related protein Rab-7a	Rab7;Rab7a	P51150
	251	GTP-binding protein 9;Obg-like ATPase 1	Gtpbp9;Ola1	Q9CZ30
	252	Autophagy-related protein LC3 A;Autophagy-related ubiquitin-like modifier LC3 A;MAP1 light chain 3-like protein 1;MAP1A/MAP1B light chain 3 A;Microtubule-associated protein 1 light chain 3 alpha;Microtubule-associated proteins 1A/1B light chain 3A	Map1lc3a	Q91VR7
	253	Proteasome subunit alpha type-7;Proteasome subunit RC6-1	Psma7	Q9Z2U0
	254	cAMP-dependent protein kinase catalytic subunit alpha	Pkaca;Prkaca	P05132
	255	Heterogeneous nuclear ribonucleoprotein K	Hnrnpk;Hnrpk	P61979
	256	Cytosolic NADP-isocitrate dehydrogenase;IDP;Isocitrate dehydrogenase [NADP] cytoplasmic;NADP(+)-specific ICDH;Oxalosuccinate decarboxylase	Idh1	O88844
	257	Leukemia-associated gene protein;Leukemia-associated phosphoprotein p18;Metablastin;Oncoprotein 18;Phosphoprotein p19;pp17;Prosolin;Protein Pr22;Stathmin	Lag;Lap18;Pr22;Stmn1	P54227
	258	Ras-related protein Rab-5A	Rab5a	Q9CQD1
	259	cAMP-dependent protein kinase type II-beta regulatory subunit	Prkar2b	P31324
	260	15 kDa phosphoprotein enriched in astrocytes;Astrocytic phosphoprotein PEA-15	Pea15;Pea15a	Q62048
	261	Amphiphysin	Amph;Amph1	Q7TQF7
	262	Actin-related protein 2/3 complex subunit 1A;Sid 329;SOP2-like protein	Arpc1a;Sid329	Q9R0Q6
	263	CCT-beta;T-complex protein 1 subunit beta	Cct2;Cctb	P80314
	264	Ras-related protein Rab-2A	Rab2;Rab2a	P53994
	265	Actin-related protein 1B;Beta-centractin	Actr1b	Q8R5C5
	266	Glutathione reductase, mitochondrial	Gr1;Gsr	P47791
	267	Annexin A7;Annexin VII;Annexin-7;Synexin	Anx7;Anxa7	Q07076
	268	Collapsin response mediator protein 3;Dihydropyrimidinase-related protein 4;UNC33-like phosphoprotein 4	Crmp3;Dpysl4;Ulip4	O35098
	269	Rho-related GTP-binding protein RhoG;Sid 10750	Arhg;Rhog;Sid10750	P84096
	270	Asparagine--tRNA ligase;Asparaginyl-tRNA synthetase, cytoplasmic	Nars	Q8BP47
	271	APC-binding protein EB2;End-binding protein 2;Microtubule-associated protein RP/EB family member 2	Mapre2	Q8R001
	272	Granule cell differentiation protein;Myotrophin;Protein V-1	Gcdp;Mtpn	P62774
	273	Asparaginase-like protein 1;L-asparaginase;L-asparagine amidohydrolase	Asrgl1	Q8C0M9
	274	Phosphotyrosyl phosphatase activator;PP2A, subunit B, PR53 isoform;Serine/threonine-protein phosphatase 2A activator;Serine/threonine-protein phosphatase 2A regulatory subunit 4;Serine/threonine-protein phosphatase 2A regulatory subunit B	Ppp2r4;Ptpa	P58389
	275	Ig alpha chain C region		P01878
	276	EPS-15-interacting protein 1;Epsin-1;Intersectin-EH-binding protein 1	Epn1	Q80VP1
	277	Calcyclin-binding protein;Siah-interacting protein	Cacybp;Sip	Q9CXW3
	278	Glycerol-3-phosphate dehydrogenase [NAD+], cytoplasmic	Gdc1;Gdc-1;Gpd1;Kiaa4010	P13707
	279	MAP1 light chain LC1;MAP1(X);MAP1.2;Microtubule-associated protein 1B	Map1b;Mtap1b;Mtap5	P14873
	280	Vacuolar proton pump subunit G 2;V-ATPase 13 kDa subunit 2;V-type proton ATPase subunit G 2	Atp6g2;Atp6v1g2;Ng38	Q9WTT4
	281	Thimet oligopeptidase	Thop1	Q8C1A5
	282	Macropain subunit C2;Multicatalytic endopeptidase complex subunit C2;Proteasome component C2;Proteasome nu chain;Proteasome subunit alpha type-1	Psma1	Q9R1P4
	283	Inosine triphosphate pyrophosphatase	Itpa	Q9D892
	284	Contactin-1;Neural cell surface protein F3	Cntn1	P12960
	285	Galectin-related protein A	Grpa	Q8VED9
	286	Placental thrombin inhibitor;Proteinase inhibitor 6;Serpin B6	Serpinb6;Serpinb6a;Spi3	Q60854
	287	COP9 signalosome complex subunit 4;JAB1-containing signalosome subunit 4	Cops4;Csn4	O88544
	288	Acetyl-CoA acetyltransferase, cytosolic;Cytosolic acetoacetyl-CoA thiolase	Acat2	Q8CAY6
	289	CCT-zeta-1;T-complex protein 1 subunit zeta	Cct6;Cct6a;Cctz;Cctz1	P80317
	290	Macropain subunit C7-I;Multicatalytic endopeptidase complex subunit C7-I;Proteasome component C7-I;Proteasome subunit beta type-2	Psmb2	Q9R1P3
	291	Adenosine 5-phosphotransferase;Adenosine kinase	Adk	P55264
	292	Calbindin;Calbindin D28;D-28K;PCD-29;Spot 35 protein;Vitamin D-dependent calcium-binding protein, avian-type	Calb1	P12658
	293	Lissencephaly-1 protein;PAF acetylhydrolase 45 kDa subunit;PAF-AH alpha;Platelet-activating factor acetylhydrolase IB subunit alpha	Lis1;Lis-1;Pafah1b1;Pafaha	P63005
	294	CCT-alpha;Tailless complex polypeptide 1A;Tailless complex polypeptide 1B;T-complex protein 1 subunit alpha	Cct1;Ccta;Tcp1	P11983
	295	Cystatin-3;Cystatin-C	Cst3	P21460
	296	Mannose-6-phosphate isomerase;Phosphohexomutase;Phosphomannose isomerase	Mpi;Mpi1;Pmi	Q924M7
	297	Proteasome chain 13;Proteasome component C10-II;Proteasome subunit beta type-3;Proteasome theta chain	Psmb3	Q9R1P1
	298	Protein RUFY3;Rap2-interacting protein x;Single axon-regulated protein	D5Bwg0860e;Ripx;Rufy3	Q9D394
	299	COP9 signalosome complex subunit 7a;JAB1-containing signalosome subunit 7a	Cops7a;Csn7a	Q9CZ04
	300	Transforming protein RhoA;Rho-related GTP-binding protein RhoC;Silica-induced gene 61 protein	Arha;Arha2;Rhoa;Arhc;Rhoc	Q9QUI0
	301	Synaptic vesicle membrane protein VAT-1 homolog-like	Kiaa1576;Vat1l	Q80TB8
	302	Coronin-1A;Coronin-like protein A;Coronin-like protein p57;Tryptophan aspartate-containing coat protein	Coro1;Coro1a	O89053
	303	Brain lipid-binding protein;Brain-type fatty acid-binding protein;Fatty acid-binding protein 7;Fatty acid-binding protein, brain	Blbp;Fabp7	P51880
	304	MAP1 light chain LC2;Microtubule-associated protein 1A	Map1a;Mtap1;Mtap1a	Q9QYR6
	305	Actin-related protein 2/3 complex subunit 3;Arp2/3 complex 21 kDa subunit	Arpc3	Q9JM76
	306	CCT-theta;T-complex protein 1 subunit theta	Cct8;Cctq	P42932
	307	66 kDa neurofilament protein;Alpha-internexin	Ina	P46660
	308	Alpha-1 protease inhibitor 2;Alpha-1-antiproteinase;Alpha-1-antitrypsin 1-2;Serine protease inhibitor 1-2;Serine protease inhibitor A1b	Aat2;Dom2;Serpina1b;Spi1-2	P22599
	309	Glial fibrillary acidic protein	Gfap	P03995
	310	Ferritin heavy chain	Fth;Fth1	P09528
	311			Q91ZJ5
	312	Alpha-II spectrin;Fodrin alpha chain;Spectrin alpha chain, brain;Spectrin, non-erythroid alpha chain	Spna2;Spta2;Sptan1	P16546
	313	NEDD8 carrier protein;NEDD8 protein ligase;NEDD8-conjugating enzyme Ubc12;Ubiquitin-conjugating enzyme E2 M	Ubc12;Ubc-rs2;Ube2m	P61082
	314	Haloacid dehalogenase-like hydrolase domain-containing protein 2	Hdhd2	Q3UGR5
	315	6-phosphogluconate dehydrogenase, decarboxylating	Pgd	Q9DCD0
	316	Endogenous carboxypeptidase inhibitor;Latexin;Tissue carboxypeptidase inhibitor	Lxn	P70202
	317	Macropain subunit C3;Multicatalytic endopeptidase complex subunit C3;Proteasome component C3;Proteasome subunit alpha type-2	Lmpc3;Psma2	P49722
	318	Biliverdin reductase A;Biliverdin-IX alpha-reductase	Blvra	Q9CY64
	319	Vacuolar proton pump subunit C 1;V-type proton ATPase subunit C 1	Atp6c;Atp6c1;Atp6v1c1;Vatc	Q9Z1G3
	320	4.1B;Band 4.1-like protein 3;Differentially expressed in adenocarcinoma of the lung protein 1	Dal1;Epb4.1l3;Epb41l3;Kiaa0987	Q9WV92
	321	Low molecular mass protein 3;Macropain beta chain;Multicatalytic endopeptidase complex beta chain;Proteasome chain 3;Proteasome subunit beta type-4	Lmp3;Psmb4	P99026
	322	Alanine--tRNA ligase;Alanyl-tRNA synthetase, cytoplasmic	Aars	Q8BGQ7
	323	ADP-ribosylation factor 5	Arf5	P84084
	324	Brain link protein 1;Hyaluronan and proteoglycan link protein 2	Bral1;Hapln2	Q9ESM3
	325	CCT-epsilon;T-complex protein 1 subunit epsilon	Cct5;Ccte;Kiaa0098	P80316
	326	Protein phosphatase T;Serine/threonine-protein phosphatase 5	Ppp5c	Q60676
	327	Cellular myosin heavy chain, type B;Myosin heavy chain 10;Myosin heavy chain, non-muscle IIb;Myosin-10;Non-muscle myosin heavy chain B;Non-muscle myosin heavy chain IIb	Myh10	Q61879
	328	CCT-gamma;Matricin;mTRiC-P5;T-complex protein 1 subunit gamma	Cct3;Cctg	P80318
	329	ATL-derived factor;Thioredoxin	Txn;Txn1	P10639
	330	eIF-4D;Eukaryotic initiation factor 5A isoform 1;Eukaryotic translation initiation factor 5A-1	Eif5a	P63242
	331	Methionine adenosyltransferase 2;S-adenosylmethionine synthase isoform type-2	Mat2a	Q3THS6
	332	Calcium-activated neutral proteinase small subunit;Calcium-dependent protease small subunit;Calcium-dependent protease small subunit 1;Calpain regulatory subunit;Calpain small subunit 1	Capn4;Capns1	O88456
	333	SUMO-activating enzyme subunit 1;Ubiquitin-like 1-activating enzyme E1A	Aos1;Sae1;Sua1;Ubl1a1;Uble1a	Q9R1T2
	334	6-phosphofructokinase, liver type;Phosphofructo-1-kinase isozyme B;Phosphofructokinase 1;Phosphohexokinase	Pfkb;Pfkl;Pfk-l	P12382
	335	CCT-eta;T-complex protein 1 subunit eta	Cct7;Ccth	P80313
	336	Ca(2+)/calmodulin-dependent protein kinase phosphatase N;CaMKP-nucleus;Partner of PIX 1;Partner of PIX-alpha;Protein phosphatase 1E	Camkn;Kiaa1072;Ppm1e	Q80TL0
	337	Purine-rich element-binding protein B;Transcriptional activator protein Pur-beta;Vascular actin single-stranded DNA-binding factor 2 p44 component	Purb	O35295
	338	Apolipoprotein A-I-binding protein	Aibp;Apoa1bp	Q8K4Z3
	339	Synaptic inositol-1,4,5-trisphosphate 5-phosphatase 1;Synaptojanin-1	Kiaa0910;Synj1	Q8CHC4
	340	Macropain subunit C5;Multicatalytic endopeptidase complex subunit C5;Proteasome component C5;Proteasome gamma chain;Proteasome subunit beta type-1	Psmb1	O09061
	341	Adenylosuccinate synthetase isozyme 2;Adenylosuccinate synthetase, acidic isozyme;Adenylosuccinate synthetase, non-muscle isozyme;IMP--aspartate ligase 2	Adss;Adss2	P46664
	342	921-L;Complexin II;Complexin-2;Synaphin-1	Cplx2	P84086
	343	56 kDa U2AF65-associated protein;DEAD box protein UAP56;HLA-B-associated transcript 1 protein;Spliceosome RNA helicase Bat1;ATP-dependent RNA helicase DDX39;DEAD box protein 39	Bat1;Bat1a;Uap56;Ddx39	Q9Z1N5
	344	PP2A subunit B isoform alpha;PP2A subunit B isoform B55-alpha;PP2A subunit B isoform PR55-alpha;PP2A subunit B isoform R2-alpha;Serine/threonine-protein phosphatase 2A 55 kDa regulatory subunit B alpha isoform	Ppp2r2a	Q6P1F6
	345	32 kDa thioredoxin-related protein;Thioredoxin-like protein 1	Trp32;Txnl;Txnl1	Q8CDN6
	346	A45;CCT-delta;T-complex protein 1 subunit delta	Cct4;Cctd	P80315
	347	LIM and SH3 domain protein 1;Metastatic lymph node gene 50 protein	Lasp1;Mln50	Q61792
	348	Glucosamine-6-phosphate deaminase 1;Glucosamine-6-phosphate isomerase 1;Oscillin	Gnpda1;Gnpi	O88958
	349	Protein unc-18 homolog 1;Protein unc-18 homolog A;Syntaxin-binding protein 1	Stxbp1	O08599
	350	5-aminoimidazole-4-carboxamide ribonucleotide formyltransferase;AICAR transformylase;ATIC;Bifunctional purine biosynthesis protein PURH;IMP cyclohydrolase;IMP synthase;Inosinicase;Phosphoribosylaminoimidazolecarboxamide formyltransferase	Atic;Purh	Q9CWJ9
	351	Acyl-protein thioesterase 1;Lysophospholipase 1;Lysophospholipase I	Apt1;Lypla1;Pla1a	P97823
	352	Myristoylated alanine-rich C-kinase substrate	Macs;Marcks	P26645
	353	Cytosolic prostaglandin E2 synthase;Hsp90 co-chaperone;Progesterone receptor complex p23;Prostaglandin E synthase 3;Sid 3177;Telomerase-binding protein p23	Ptges3;Sid3177;Tebp	Q9R0Q7
	354	Alpha-adducin;Erythrocyte adducin subunit alpha	Add1	Q9QYC0
	355	Argininosuccinate synthase;Citrulline--aspartate ligase	Ass;Ass1	P16460
	356	Glutathione-independent PGD synthase;Lipocalin-type prostaglandin-D synthase;Prostaglandin-D2 synthase;Prostaglandin-H2 D-isomerase	Ptgds	O09114
	357	F-box and leucine-rich repeat protein 16;F-box/LRR-repeat protein 16	Fbxl16	A2RT62
	358	Importin subunit beta-1;Karyopherin subunit beta-1;Nuclear factor p97;Pore targeting complex 97 kDa subunit;SCG	Impnb;Kpnb1	P70168
	359	Chromosome segregation 1-like protein;Exportin-2;Importin-alpha re-exporter	Cse1l;Xpo2	Q9ERK4
	360	Leukocyte elastase inhibitor A;Serine protease inhibitor EIA;Serpin B1a	Serpinb1;Serpinb1a	Q9D154
	361	Synapsin I;Synapsin-1	Syn1;Syn-1	O88935
	362	Ribonuclease inhibitor;Ribonuclease/angiogenin inhibitor 1	Rnh;Rnh1	Q91VI7
	363	Beta-soluble NSF attachment protein;Brain protein I47;N-ethylmaleimide-sensitive factor attachment protein beta	Napb;Snapb	P28663
	364	COP9 signalosome complex subunit 5;Jun activation domain-binding protein 1;Kip1 C-terminus-interacting protein 2	Cops5;Csn5;Jab1;Kic2	O35864
	365	Tubulin beta-2B chain	Tubb2b	Q9CWF2
	366	Inositol polyphosphate 1-phosphatase	Inpp1	P49442
	367	Activator of 90 kDa heat shock protein ATPase homolog 1	Ahsa1	Q8BK64
	368	Neuron-specific calcium-binding protein hippocalcin	Hpca	P84075
	369	Calcium-dependent activator protein for secretion 1;Calcium-dependent secretion activator 1	Cadps;Caps;Caps1;Kiaa1121	Q80TJ1
	370	Protein kinase C gamma type	Pkcc;Pkcg;Prkcc;Prkcg	P63318
	371	Calcium/calmodulin-dependent protein kinase type IV;CaM kinase-GR	Camk4	P08414
	372	HpaII tiny fragments locus 9a protein;Ran-binding protein 1;Ran-specific GTPase-activating protein	Htf9a;Htf9-a;Ranbp1	P34022
	373	Alpha-actinin cytoskeletal isoform;Alpha-actinin-1;F-actin cross-linking protein;Non-muscle alpha-actinin-1	Actn1	Q7TPR4
	374	Protein lunapark;Protein ulnaless	Kiaa1715;Lnp;Uln	Q7TQ95
	375	Microtubule-associated protein 6;Stable tubule-only polypeptide	Map6;Mtap6	Q7TSJ2
	376	Nucleosome assembly protein 1-like 4	Nap1l4	Q78ZA7
	377	Acyl-protein thioesterase 2;Lysophospholipase 2;Lysophospholipase II	Lypla2	Q9WTL7
	378	3(2),5-bisphosphate nucleotidase 1;Bisphosphate 3-nucleotidase 1;PAP-inositol-1,4-phosphatase	Bpnt1	Q9Z0S1
	379	40 kDa peptidyl-prolyl cis-trans isomerase;Cyclophilin-40;Peptidyl-prolyl cis-trans isomerase D;Rotamase D	Ppid	Q9CR16
	380	61 kDa Cam-PDE;Calcium/calmodulin-dependent 3,5-cyclic nucleotide phosphodiesterase 1A	Pde1a	Q61481
	381	Add97;Beta-adducin;Erythrocyte adducin subunit beta	Add2	Q9QYB8
	382	EPM2A-interacting protein 1;Laforin-interacting protein	Epm2aip1;Kiaa0766	Q8VEH5
	383	160 kDa neurofilament protein;Neurofilament 3;Neurofilament medium polypeptide;Neurofilament triplet M protein	Nef3;Nefm;Nfm	P08553
	384	ATP-dependent RNA helicase eIF4A-1;Eukaryotic initiation factor 4A-I	Ddx2a;Eif4a;Eif4a1	P60843
	385	Alien homolog;COP9 signalosome complex subunit 2;JAB1-containing signalosome subunit 2;Thyroid receptor-interacting protein 15	Cops2;Csn2;Trip15	P61202
	386	Fibrinogen gamma chain	Fgg	Q8VCM7
	387	DCS-1;Hint-related 7meGMP-directed hydrolase;Histidine triad protein member 5;Scavenger mRNA-decapping enzyme DcpS	Dcps;Dcs1;Hint5	Q9DAR7
	388	40 kDa erythrocyte membrane protein;LanC-like protein 1	Gpr69a;Lancl1	O89112
	389	Aspartate--tRNA ligase;Aspartyl-tRNA synthetase, cytoplasmic	Dars	Q922B2
	390	Adaptin ear-binding coat-associated protein 1;NECAP endocytosis-associated protein 1	Necap1	Q9CR95
	391	Amphiphysin II;Amphiphysin-like protein;Bridging integrator 1;Myc box-dependent-interacting protein 1;SH3 domain-containing protein 9	Amphl;Bin1;Sh3p9	O08539
	392	L-isoaspartyl protein carboxyl methyltransferase;Protein L-isoaspartyl/D-aspartyl methyltransferase;Protein-beta-aspartate methyltransferase;Protein-L-isoaspartate(D-aspartate) O-methyltransferase	Pcmt1	P23506
	393	Glycolipid transfer protein	Gltp	Q9JL62
	394	26S protease subunit S5 basic;26S proteasome non-ATPase regulatory subunit 5;26S proteasome subunit S5B	Kiaa0072;Psmd5	Q8BJY1
	395	Aminopeptidase B;Arginine aminopeptidase;Arginyl aminopeptidase;Cytosol aminopeptidase IV	Rnpep	Q8VCT3
	396	Heterogeneous nuclear ribonucleoprotein H;Heterogeneous nuclear ribonucleoprotein H, N-terminally processed	Hnrnph1;Hnrph;Hnrph1	O35737
	397	Clathrin light chain A	Clta	O08585
	398	Heterogeneous nuclear ribonucleoprotein U;Scaffold attachment factor A	Hnrnpu;Hnrpu	Q8VEK3
	399	Cytoskeleton-associated protein 1;Cytoskeleton-associated protein CKAPI;Tubulin-folding cofactor B;Tubulin-specific chaperone B	Ckap1;Tbcb	Q9D1E6
	400	100 kDa coated vesicle protein C;Adapter-related protein complex 2 alpha-2 subunit;Adaptor protein complex AP-2 subunit alpha-2;Alpha2-adaptin;Alpha-adaptin C;AP-2 complex subunit alpha-2;Clathrin assembly protein complex 2 alpha-C large chain;Plasma membrane adaptor HA2/AP2 adaptin alpha C subunit	Adtab;Ap2a2	P17427
	401	ATP-citrate (pro-S-)-lyase;ATP-citrate synthase;Citrate cleavage enzyme	Acly	Q91V92
	402	Ubiquitin carboxyl-terminal hydrolase isozyme L3;Ubiquitin thioesterase L3;Ubiquitin carboxyl-terminal hydrolase isozyme L4;Ubiquitin thioesterase L4	Uchl3;Uchl4	Q9JKB1
	403	GTP-binding protein SAR1a	Sar1a;Sara;Sara1	P36536
	404	Pyruvate kinase isozymes M1/M2;Pyruvate kinase muscle isozyme	Pk3;Pkm2;Pykm	P52480
	405	Aminoacylase-2;Aspartoacylase	Aspa	Q8R3P0
	406	Toll-interacting protein	Tollip	Q9QZ06
	407	Bis(5-nucleosyl)-tetraphosphatase [asymmetrical];Diadenosine 5,5-P1,P4-tetraphosphate asymmetrical hydrolase;Nucleoside diphosphate-linked moiety X motif 2	Apah1;Nudt2	P56380
	408	Elongin 18 kDa subunit;Elongin-B;RNA polymerase II transcription factor SIII subunit B;SIII p18;Transcription elongation factor B polypeptide 2	Tceb2	P62869
	409	Ras-related protein Rab-5C	Rab5c	P35278
	410	Low molecular mass protein 19;Macropain delta chain;Multicatalytic endopeptidase complex delta chain;Proteasome delta chain;Proteasome subunit beta type-6;Proteasome subunit Y	Lmp19;Psmb6	Q60692
	411	Beta-diketonase;Fumarylacetoacetase;Fumarylacetoacetate hydrolase	Fah	P35505
	412	Aldehyde dehydrogenase family 1 member A1;Aldehyde dehydrogenase, cytosolic;ALDH-E1;ALHDII;Retinal dehydrogenase 1	Ahd2;Ahd-2;Aldh1;Aldh1a1	P24549
	413	Low molecular weight cytosolic acid phosphatase;Low molecular weight phosphotyrosine protein phosphatase	Acp1	Q9D358
	414	Band 4.1-like protein 1;Neuronal protein 4.1	Epb4;Epb4.1l1;Epb41l1;Kiaa0338	Q9Z2H5
	415	67 kDa glutamic acid decarboxylase;Glutamate decarboxylase 1;Glutamate decarboxylase 67 kDa isoform	Gad1;Gad67	P48318
	416	Brain protein DN38;NAP-1-related protein;Nucleosome assembly protein 1-like 1	Nap1l1;Nrp	P28656
	417	Nucleolin;Protein C23	Ncl;Nuc	P09405
	418	Glycogen synthase kinase-3 beta	Gsk3b	Q9WV60
	419	Sorcin	Sri	Q6P069
	420	Putrescine aminopropyltransferase;Spermidine synthase	Srm	Q64674
	421	Serine-threonine kinase receptor-associated protein;UNR-interacting protein	Strap;Unrip	Q9Z1Z2
	422	Hepatoma-derived growth factor	Hdgf;Tdrm1	P51859
	423	Hexokinase type I;Hexokinase, tumor isozyme;Hexokinase-1	Hk1	P17710
	424	ADP-ribosylation factor-like protein 1	Arl1	P61211
	425	10-formyltetrahydrofolate dehydrogenase;Aldehyde dehydrogenase family 1 member L1	Aldh1l1;Fthfd	Q8R0Y6
	426	UV excision repair protein RAD23 homolog B;XP-C repair-complementing complex 58 kDa protein	Mhr23b;Rad23b	P54728
	427	Inosine phosphorylase;Purine nucleoside phosphorylase	Np;Pnp;Pnp1	P23492
	428	Protein arginine N-methyltransferase 1	Hrmt1l2;Mrmt1;Prmt1	Q9JIF0
	429	Inositol-3-phosphate synthase 1;Myo-inositol-1-phosphate synthase	Ino1;Isyna1	Q9JHU9
	430	Fibrinogen beta chain;Fibrinopeptide B	Fgb	Q8K0E8
	431	Leukocyte receptor cluster member 5 homolog;tRNA-intron endonuclease Sen34;tRNA-splicing endonuclease subunit Sen34	Leng5;Sen34;Tsen34	Q8BMZ5
	432	Aconitate hydratase, mitochondrial;Citrate hydro-lyase	Aco2	Q99KI0
	433	Target of Myb-like protein 2;TOM1-like protein 2	Tom1l2	Q5SRX1
	434	Ig gamma-2B chain C region	Igh-3	P01867
	435	Glutamine amidotransferase;GMP synthase [glutamine-hydrolyzing];GMP synthetase	Gmps	Q3THK7
	436	Calmodulin-dependent calcineurin A subunit beta isoform;CAM-PRP catalytic subunit;Serine/threonine-protein phosphatase 2B catalytic subunit beta isoform	Calnb;Ppp3cb	P48453
	437	Doublecortin-like and CAM kinase-like 1;Doublecortin-like kinase 1;Serine/threonine-protein kinase DCLK1	Dcamkl1;Dclk;Dclk1	Q9JLM8
	438	Basic transcription factor 3-like 4;Transcription factor BTF3 homolog 4	Btf3l4	Q9CQH7
	439	Adenylosuccinate synthetase isozyme 1;Adenylosuccinate synthetase, muscle isozyme;IMP--aspartate ligase 1	Adss1;Adssl1	P28650
	440	Protein Ndr4;Protein NDRG4	Kiaa1180;Ndr4;Ndrg4	Q8BTG7
	441	Liver carboxylesterase N;Lung surfactant convertase;PES-N	Es1	P23953
	442	60S ribosomal protein L18	Rpl18	P35980
	443	[Acyl-carrier-protein] S-acetyltransferase;[Acyl-carrier-protein] S-malonyltransferase;3-hydroxypalmitoyl-[acyl-carrier-protein] dehydratase;3-oxoacyl-[acyl-carrier-protein] reductase;3-oxoacyl-[acyl-carrier-protein] synthase;Enoyl-[acyl-carrier-protein] reductase;Fatty acid synthase;Oleoyl-[acyl-carrier-protein] hydrolase	Fasn	P19096
	444	Carbonyl reductase 3;Putative uncharacterized protein	Cbr3;mCG_22192	Q8K354
	445	SKD1-binding protein 1;Vacuolar protein sorting-associated protein VTA1 homolog	Vta1	Q9CR26
	446	Diadenosine tetraphosphate synthetase;Glycine--tRNA ligase;Glycyl-tRNA synthetase	Gars	Q9CZD3
	447	Phosphatidylinositol-4-phosphate 5-kinase type I gamma;Phosphatidylinositol-4-phosphate 5-kinase type-1 gamma	Kiaa0589;Pip5k1c	O70161
	448	Translin	Tsn	Q62348
	449	Damage-specific DNA-binding protein 1;DDB p127 subunit;DNA damage-binding protein 1;UV-damaged DNA-binding factor	Ddb1	Q3U1J4
	450	Distinct subgroup of the Ras family member 1;GTP-binding protein Di-Ras1;Small GTP-binding tumor suppressor 1	Diras1;Gbts1	Q91Z61
	451	COP9 signalosome complex subunit 1;G protein pathway suppressor 1;JAB1-containing signalosome subunit 1	Cops1;Csn1;Gps1	Q99LD4
	452	Dynactin light chain p24;Dynactin subunit 3	Dctn3	Q9Z0Y1
	453	LanC-like protein 2;Testis-specific adriamycin sensitivity protein	Lancl2;Tasp	Q9JJK2
	454	Cysteine-rich protein 2;Heart LIM protein	Crip2;Crp2;Hlp	Q9DCT8
	455	Developmentally-regulated brain protein;Drebrin	Dbn1;Drba	Q9QXS6
	456	AIR carboxylase;Multifunctional protein ADE2;Phosphoribosylaminoimidazole carboxylase;Phosphoribosylaminoimidazole-succinocarboxamide synthase;SAICAR synthetase	Paics	Q9DCL9
	457	Cell division control protein 42 homolog;G25K GTP-binding protein	Cdc42	P60766
	458	PAF acetylhydrolase 29 kDa subunit;PAF-AH subunit gamma;Platelet-activating factor acetylhydrolase IB subunit gamma	Pafah1b3;Pafahg	Q61205
	459	Protein MAL2	Mal2	Q8BI08
	460	Actin-binding protein 1;Drebrin-like protein;SH3 domain-containing protein 7	Abp1;Dbnl;Sh3p7	Q62418
	461	Polyadenylate-binding protein 1	Pabp1;Pabpc1	P29341
	462	Alpha-soluble NSF attachment protein;N-ethylmaleimide-sensitive factor attachment protein alpha	Napa;Snapa	Q9DB05
	463	Calcium/calmodulin-dependent protein kinase type 1D;CaM kinase I delta;CaM kinase ID;CaMKI-like protein kinase	Camk1d	Q8BW96
	464	Tubulin polymerization-promoting protein family member 3	Tppp3	Q9CRB6
	465	Cholesterol-regulated 39 kDa protein;Dimethylallyltranstransferase;Farnesyl diphosphate synthase;Farnesyl pyrophosphate synthase;Geranyltranstransferase	Fdps	Q920E5
	466	Brain sulfotransferase-like protein;Nervous system sulfotransferase;Sulfotransferase 4A1	Sult4a1;Sultx3	P63046
	467	Alpha-CP2;CTBP;Poly(rC)-binding protein 2;Putative heterogeneous nuclear ribonucleoprotein X	Cbp;Hnrnpx;Hnrpx;Pcbp2	Q61990
	468	Alpha-2-HS-glycoprotein;Countertrypin;Fetuin-A	Ahsg;Fetua	P29699
	469	PP2A B subunit isoform B56-epsilon;PP2A B subunit isoform B-epsilon;PP2A B subunit isoform PR61-epsilon;PP2A B subunit isoform R5-epsilon;Serine/threonine-protein phosphatase 2A 56 kDa regulatory subunit epsilon isoform	Kiaa4006;Ppp2r5e	Q61151
	470	Alpha-SGT;Small glutamine-rich tetratricopeptide repeat-containing protein alpha	Sgt;Sgta	Q8BJU0
	471	AU-rich element RNA-binding protein 1;Heterogeneous nuclear ribonucleoprotein D0	Auf1;Hnrnpd;Hnrpd	Q60668
	472	Bleomycin hydrolase	Blmh	Q8R016
	473	SH3 domain-binding glutamic acid-rich-like protein	Sh3bgrl	Q9JJU8
	474	60S ribosomal protein L35a	Rpl35a	O55142
	475	Serine/threonine-protein phosphatase PP1-alpha catalytic subunit	Ppp1a;Ppp1ca	P62137
	476	Oxidation resistance protein 1;Protein C7	C7;Gm1238;Oxr1	Q4KMM3
	477	COP9 homolog;COP9 signalosome complex subunit 8;JAB1-containing signalosome subunit 8	Cops8;Csn8	Q8VBV7
	478	Actin-RPV;Alpha-centractin;ARP1;Centrosome-associated actin homolog	Actr1a;Ctrn1	P61164
	479	Imprinted and ancient gene protein;Protein IMPACT	Impact	O55091
	480	52 kDa FK506-binding protein;59 kDa immunophilin;FK506-binding protein 4;FKBP59;HSP-binding immunophilin;Immunophilin FKBP52;Peptidyl-prolyl cis-trans isomerase FKBP4;Peptidyl-prolyl cis-trans isomerase FKBP4, N-terminally processed;Rotamase	Fkbp4;Fkpb52	P30416
	481	Ig kappa chain C region		P01837
	482	Ras-related protein Rab-1A;YPT1-related protein	Rab1;Rab1A	P62821
	483	Monoglyceride lipase	Mgll	O35678
	484	A6-related protein;Twinfilin-1-like protein;Twinfilin-2	Ptk9l;Twf2	Q9Z0P5
	485	26S proteasome non-ATPase regulatory subunit 11;26S proteasome regulatory subunit p44.5;26S proteasome regulatory subunit RPN6;26S proteasome regulatory subunit S9	Psmd11	Q8BG32
	486	60S ribosomal protein L7a;Surfeit locus protein 3	Rpl7a;Surf3;Surf-3	P12970
	487	17 kDa myosin light chain;Myosin light chain 3;Myosin light chain alkali 3;Myosin light polypeptide 6;Smooth muscle and nonmuscle myosin light chain alkali 6	Myl6;Myln	Q60605
	488	C-JUN N-terminal kinase kinase 1;Dual specificity mitogen-activated protein kinase kinase 4;JNK-activating kinase 1;MAPK/ERK kinase 4;SAPK/ERK kinase 1	Jnkk1;Map2k4;Prkmk4;Sek1;Serk1	P47809
	489	26S proteasome non-ATPase regulatory subunit 3;26S proteasome regulatory subunit RPN3;26S proteasome regulatory subunit S3;Proteasome subunit p58;Transplantation antigen P91A;Tum-P91A antigen	P91a;Psmd3;Tstap91a	P14685
	490	Neuronal protein NP25;Transgelin-3	Np25;Tagln3	Q9R1Q8
	491	Glycylpeptide N-tetradecanoyltransferase 1;Myristoyl-CoA:protein N-myristoyltransferase 1;Peptide N-myristoyltransferase 1	Nmt1	O70310
	492	Adapter protein containing PH domain, PTB domain and leucine zipper motif 1;DCC-interacting protein 13-alpha	Appl1;Dip13a;Kiaa1428	Q8K3H0
	493	Beta-II spectrin;Embryonic liver fodrin;Fodrin beta chain;Spectrin beta chain, brain 1;Spectrin, non-erythroid beta chain 1	Elf;Spnb2;Spnb-2;Sptb2;Sptbn1	Q62261
	494	Lambda-crystallin homolog;L-gulonate 3-dehydrogenase	Cry;Cryl1	Q99KP3
	495	Nuclear transport factor 2	Ntf2;Nutf2	P61971
	496	ADP-ribosylation factor 4	Arf4	P61750
	497	COP9 signalosome complex subunit 3;JAB1-containing signalosome subunit 3	Cops3;Csn3	O88543
	498	Amyloid beta precursor protein-binding protein 1, 59 kDa;Amyloid protein-binding protein 1;NEDD8-activating enzyme E1 regulatory subunit	Appbp1;Nae1	Q8VBW6
	499	60S ribosomal protein L31	Rpl31	P62900
	500	Ras-related protein Rap-2b;Ras-related protein Rap-2c	Rap2b;Rap2c	P61226
	501	Glucose-6-phosphate 1-dehydrogenase X;Glucose-6-phosphate 1-dehydrogenase 2	G6pd;G6pd-1;G6pdx;G6pd2;	Q00612
	502	Histidine--tRNA ligase;Histidyl-tRNA synthetase, cytoplasmic	Hars	Q61035
	503	Ataxin-10;Brain protein E46;Spinocerebellar ataxia type 10 protein homolog	Atxn10;Sca10	P28658
	504	Synaptosomal-associated 47 kDa protein;Synaptosomal-associated protein 47	Snap47	Q8R570
	505	PI-PLC X domain-containing protein 3	Plcxd3	Q8BLJ3
	506	Malic enzyme 1;NADP-dependent malic enzyme	Me1;Mod1;Mod-1	P06801
	507	Huntingtin-interacting protein 2;Ubiquitin carrier protein;Ubiquitin-conjugating enzyme E2 K;Ubiquitin-conjugating enzyme E2-25 kDa;Ubiquitin-protein ligase	Hip2;Ube2k	P61087
	508	Methionine adenosyltransferase 2 subunit beta;Methionine adenosyltransferase II beta	Mat2b	Q99LB6
	509	40S ribosomal protein S27	Rps27	Q6ZWU9
	510	Adapter molecule crk;p38;Proto-oncogene c-Crk	Crk;Crko	Q64010
	511	Nucleolar protein 3	Nol3	Q9D1X0
	512	Protein PR264;Putative myelin regulatory factor 1;Splicing component, 35 kDa;Splicing factor SC35;Splicing factor, arginine/serine-rich 2	Pr264;Sfrs10;Sfrs2	Q62093
	513	Probable cation-transporting ATPase 13A1	Atp13a;Atp13a1	Q9EPE9
	514	Synaptic vesicle membrane protein VAT-1 homolog	Vat1;Vat-1	Q62465
	515	Casein kinase II subunit alpha	Ckiia;Csnk2a1	Q60737
	516	Nuclear distribution protein C homolog;Nuclear migration protein nudC;Silica-induced gene 92 protein	Nudc	O35685
	517	Cystatin-B;Stefin-B	Cst6;Cstb;Stfb	Q62426
	518	2,3-cyclic-nucleotide 3-phosphodiesterase	Cnp;Cnp1	P16330
	519	26S proteasome non-ATPase regulatory subunit 7;26S proteasome regulatory subunit RPN8;26S proteasome regulatory subunit S12;Mov34 protein;Proteasome subunit p40	Mov34;Mov-34;Psmd7	P26516
	520	Histamine N-methyltransferase	Hmt;Hnmt	Q91VF2
	521	Plastin-3;T-plastin	Pls3	Q99K51
	522	Ras-related protein Rab-5B	Rab5b	P61021
	523	67 kDa calelectrin;Annexin A6;Annexin VI;Annexin-6;Calphobindin-II;Chromobindin-20;Lipocortin VI;p68;p70;Protein III	Anx6;Anxa6	P14824
	524	37 kDa laminin receptor precursor;37 kDa oncofetal antigen;37/67 kDa laminin receptor;40S ribosomal protein SA;67 kDa laminin receptor;Laminin receptor 1;Laminin-binding protein precursor p40;OFA/iLRP	Lamr1;P40-8;Rpsa	P14206
	525	Adenylate kinase isoenzyme 5;ATP-AMP transphosphorylase 5	Ak5	Q920P5
	526	High mobility group protein 1;High mobility group protein B1	Hmg1;Hmg-1;Hmgb1	P63158
	527	40S ribosomal protein S11	Rps11	P62281
	528	Protein phosphatase 1A;Protein phosphatase 2C isoform alpha;Protein phosphatase IA	Ppm1a;Pppm1a	P49443
	529	Mitochondrial import receptor subunit TOM34;Translocase of outer membrane 34 kDa subunit	Tomm34	Q9CYG7
	530			Q9WU78
	531	Calcium-dependent tyrosine kinase;Cell adhesion kinase beta;Focal adhesion kinase 2;Proline-rich tyrosine kinase 2;Protein-tyrosine kinase 2-beta;Related adhesion focal tyrosine kinase	Fak2;Ptk2b;Pyk2;Raftk	Q9QVP9
	532	Glyoxalase II;Hydroxyacylglutathione hydrolase, mitochondrial	Glo2;Hagh	Q99KB8
	533	Translin-associated factor X;Translin-associated protein X	Trax;Tsnax	Q9QZE7
	534	Actin-related protein 2/3 complex subunit 5;Arp2/3 complex 16 kDa subunit	Arpc5	Q9CPW4
	535	Sorting nexin-1	Snx1	Q9WV80
	536	5(3)-deoxyribonucleotidase, cytosolic type;Cytosolic 5,3-pyrimidine nucleotidase;Deoxy-5-nucleotidase 1	Dnt1;Nt5c	Q9JM14
	537	Neuronal tropomodulin;Tropomodulin-2	Tmod2	Q9JKK7
	538	Kinesin heavy chain isoform 5C;Kinesin heavy chain neuron-specific 2	Kif5c;Nkhc2	P28738
	539	Suppressor of G2 allele of SKP1 homolog	Sugt1	Q9CX34
	540	Glutaredoxin-3;PKC-interacting cousin of thioredoxin;PKC-theta-interacting protein;Thioredoxin-like protein 2	Glrx3;Picot;Txnl2	Q9CQM9
	541	26S proteasome non-ATPase regulatory subunit 14;26S proteasome regulatory subunit RPN11;MAD1	Pad1;Psmd14	O35593
	542	Aminoacylproline aminopeptidase;Cytosolic aminopeptidase P;Soluble aminopeptidase P;Xaa-Pro aminopeptidase 1;X-Pro aminopeptidase 1;X-prolyl aminopeptidase 1, soluble	Xpnpep1	Q6P1B1
	543	Glycogen synthase kinase-3 alpha	Gsk3a	Q2NL51
	544	General vesicular transport factor p115;Protein USO1 homolog;Transcytosis-associated protein;Vesicle-docking protein	Uso1;Vdp	Q9Z1Z0
	545	SDP3 protein;Sorting nexin-3	Snx3	O70492
	546	DnaJ homolog subfamily A member 2;mDj3	Dnaja2	Q9QYJ0
	547	Alpha-1-B glycoprotein;Alpha-1B-glycoprotein	A1bg	Q19LI2
	548	Aspartyl aminopeptidase	Dnpep	Q9Z2W0
	549	NAD-dependent deacetylase sirtuin-2;SIR2-like protein 2	Sir2l2;Sirt2	Q8VDQ8
	550	Hsp90 chaperone protein kinase-targeting subunit;Hsp90 co-chaperone Cdc37;p50Cdc37	Cdc37	Q61081
	551	Guanine nucleotide-binding protein G(I)/G(S)/G(T) subunit beta-1;Transducin beta chain 1	Gnb1	P62874
	552	B allele;Ig gamma-2A chain C region secreted form		P01864
	553	21 kDa STOP-like protein;MAP6 domain-containing protein 1	Map6d1	Q14BB9
	554	Dipeptidyl aminopeptidase III;Dipeptidyl arylamidase III;Dipeptidyl peptidase 3;Dipeptidyl peptidase III	Dpp3	Q99KK7
	555	Post-proline cleaving enzyme;Prolyl endopeptidase	Pep;Prep	Q9QUR6
	556	Guanine nucleotide-binding protein G(o) subunit alpha	Gna0;Gnao;Gnao1	P18872
	557	Eukaryotic translation initiation factor 2 subunit 1;Eukaryotic translation initiation factor 2 subunit alpha	Eif2a;Eif2s1	Q6ZWX6
	558	26S protease regulatory subunit 10B;26S proteasome AAA-ATPase subunit RPT4;Proteasome 26S subunit ATPase 6;Proteasome subunit p42	Psmc6;Sug2	P62334
	559	40S ribosomal protein S18;Ke-3	Rps18	P62270
	560	mRNA (guanine-N(7)-)-methyltransferase;mRNA cap guanine-N7 methyltransferase;mRNA cap methyltransferase;RG7MT1	Kiaa0398;Rnmt	Q9D0L8
	561	Cytoplasmic dynein 1 heavy chain 1;Cytoplasmic dynein heavy chain 1;Dynein heavy chain, cytosolic	Dhc1;Dnch1;Dnchc1;Dyhc;Dync1h1	Q9JHU4
	562	Activated RNA polymerase II transcriptional coactivator p15;p14;Positive cofactor 4;Single-stranded DNA-binding protein p9;SUB1 homolog	Pc4;Rpo2tc1;Sub1	P11031
	563	21 kDa polypeptide;p21;p23;Translationally-controlled tumor protein	Tpt1;Trt	P63028
	564	Autophagy-related protein LC3 B;Autophagy-related ubiquitin-like modifier LC3 B;MAP1 light chain 3-like protein 2;MAP1A/MAP1B light chain 3 B;Microtubule-associated protein 1 light chain 3 beta;Microtubule-associated proteins 1A/1B light chain 3B	Map1alc3;Map1lc3;Map1lc3b	Q9CQV6
	565	65 kDa glutamic acid decarboxylase;Glutamate decarboxylase 2;Glutamate decarboxylase 65 kDa isoform	Gad2;Gad65	P48320
	566	Ras-related protein Rab-6A	MNCb-1660;Rab6;Rab6a	P35279
	567	cAMP-dependent protein kinase catalytic subunit beta	Pkacb;Prkacb	P68181
	568	26S protease regulatory subunit 8;26S proteasome AAA-ATPase subunit RPT6;p45/SUG;Proteasome 26S subunit ATPase 5;Proteasome subunit p45	Psmc5;Sug1	P62196
	569	NEDD8-activating enzyme E1 catalytic subunit;NEDD8-activating enzyme E1C;Ubiquitin-activating enzyme E1C;Ubiquitin-like modifier-activating enzyme 3	Uba3;Ube1c	Q8C878
	570	Calregulin;Calreticulin;CRP55;Endoplasmic reticulum resident protein 60;HACBP	Calr	P14211
	571	Importin subunit beta-3;Importin-5;Karyopherin beta-3;Ran-binding protein 5	Ipo5;Kpnb3;Ranbp5	Q8BKC5
	572	Secernin-3	Scrn3	Q3TMH2
	573	Beta-SGT;Small glutamine-rich tetratricopeptide repeat-containing protein beta	Sgtb	Q8VD33
	574	Discs large homolog 2;MAGUK p55 subfamily member 2;Protein MPP2	Dlgh2;Mpp2	Q9WV34
	575	Adaptor-associated kinase 1;AP2-associated protein kinase 1	Aak1;Kiaa1048	Q3UHJ0
	576	Adapter-related protein complex 1 subunit beta-1;Adaptor protein complex AP-1 subunit beta-1;AP-1 complex subunit beta-1;Beta-1-adaptin;Beta-adaptin 1;Clathrin assembly protein complex 1 beta large chain;Golgi adaptor HA1/AP1 adaptin beta subunit	Adtb1;Ap1b1	O35643
	577	Synaptobrevin homolog YKT6	Ykt6	Q9CQW1
	578	Acidic leucine-rich nuclear phosphoprotein 32 family member E;Cerebellar postnatal development protein 1;LANP-like protein	Anp32e;Cpd1	P97822
	579	Stromal membrane-associated protein 1	Smap1	Q91VZ6
	580	Neuronal cell adhesion molecule;Neuronal surface protein Bravo;NgCAM-related cell adhesion molecule	Kiaa0343;Nrcam	Q810U4
	581	Deubiquitinating enzyme 14;Ubiquitin carboxyl-terminal hydrolase 14;Ubiquitin thioesterase 14;Ubiquitin-specific-processing protease 14	Usp14	Q9JMA1
	582	Aldehyde dehydrogenase family 7 member A1;Alpha-aminoadipic semialdehyde dehydrogenase;Antiquitin-1;Betaine aldehyde dehydrogenase;Delta1-piperideine-6-carboxylate dehydrogenase	Ald7a1;Aldh7a1	Q9DBF1
	583	Adapter-related protein complex 3 mu-2 subunit;AP-3 complex subunit mu-2;Clathrin assembly protein assembly protein complex 1 medium chain homolog 2;Clathrin coat assembly protein AP47 homolog 2;Clathrin coat-associated protein AP47 homolog 2;Golgi adaptor AP-1 47 kDa protein homolog 2;HA1 47 kDa subunit homolog 2;Mu3B-adaptin;P47B	Ap3m2	Q8R2R9
	584	Aspartate aminotransferase, mitochondrial;Fatty acid-binding protein;Glutamate oxaloacetate transaminase 2;Plasma membrane-associated fatty acid-binding protein;Transaminase A	Got2;Got-2	P05202
	585	[Protein ADP-ribosylarginine] hydrolase-like protein 2;ADP-ribosylhydrolase 3;Poly(ADP-ribose) glycohydrolase ARH3	Adprhl2;Arh3	Q8CG72
	586	Cyclin-A/CDK2-associated protein p19;p19A;p19skp1;S-phase kinase-associated protein 1;S-phase kinase-associated protein 1A	Skp1;Skp1a	Q9WTX5
	587	DnaJ homolog subfamily A member 1;DnaJ protein homolog 2;Heat shock 40 kDa protein 4;Heat shock protein J2	Dnaj2;Dnaja1;Hsj2;Hspf4	P63037
	588	Glutathione S-transferase omega-1;p28	Gsto1;Gstx;Gtsttl	O09131
	589	Acylphosphatase, organ-common type isozyme;Acylphosphatase-1;Acylphosphate phosphohydrolase 1	Acyp1;Acype	P56376
	590	cAMP-dependent protein kinase type I-alpha regulatory subunit	Prkar1a	Q9DBC7
	591	Isochorismatase domain-containing protein 1	Isoc1	Q91V64
	592	Neural activity-related RING finger protein;Tripartite motif-containing protein 2	Narf;Trim2	Q9ESN6
	593	Protein KIAA1967 homolog		Q8VDP4
	594	Importin-7;Ran-binding protein 7	Ipo7;Ranbp7	Q9EPL8
	595	Syntaxin-6	Stx6	Q9JKK1
	596	Calcium-binding protein 39;Protein Mo25	Cab39;Mo25	Q06138
	597	Rho GTPase-activating protein 1;Rho-type GTPase-activating protein 1	Arhgap1	Q5FWK3
	598	60S ribosomal protein L30	Rpl30	P62889
	599	Charged multivesicular body protein 5;Chromatin-modifying protein 5;SNF7 domain-containing protein 2	Chmp5;Snf7dc2	Q9D7S9
	600	KRAB-A-interacting protein;KRIP-1;Transcription intermediary factor 1-beta;Tripartite motif-containing protein 28	Krip1;Tif1b;Trim28	Q62318
	601	GABA(A) receptor-associated protein-like 2;Gamma-aminobutyric acid receptor-associated protein-like 2;Golgi-associated ATPase enhancer of 16 kDa	Gabarapl2	P60521
	602	Chloride intracellular channel protein 4	Clic4	Q9QYB1
	603	Protein kinase C beta type	Pkcb;Prkcb;Prkcb1	P68404
	604	Chromosome region maintenance 1 protein homolog;Exportin-1	Crm1;Xpo1	Q6P5F9
	605	SH3 domain-binding glutamic acid-rich-like protein 2	Sh3bgrl2	Q8BG73
	606	F-box only protein 22	Fbx22;Fbxo22	Q78JE5
	607	80 kDa M-calpain subunit;Calcium-activated neutral proteinase 2;Calpain M-type;Calpain-2 catalytic subunit;Calpain-2 large subunit;Millimolar-calpain	Capn2	O08529
	608	Pre-mRNA-splicing factor SRP20;Protein X16;Splicing factor, arginine/serine-rich 3	Sfrs3;Srp20;X16	P84104
	609	Macropain chain Z;Multicatalytic endopeptidase complex chain Z;Proteasome subunit beta type-7;Proteasome subunit Z	Mmc14;Psmb7	P70195
	610	Proline synthase co-transcribed bacterial homolog protein	Prosc	Q9Z2Y8
	611	ATP-dependent RNA helicase DDX48;ATP-dependent RNA helicase eIF4A-3;DEAD box protein 48;Eukaryotic initiation factor 4A-III;Eukaryotic translation initiation factor 4A isoform 3	Ddx48;Eif4a3	Q91VC3
	612	26S proteasome non-ATPase regulatory subunit 12;26S proteasome regulatory subunit p55;26S proteasome regulatory subunit RPN5	Psmd12	Q9D8W5
	613	26S proteasome non-ATPase regulatory subunit 13;26S proteasome regulatory subunit p40.5;26S proteasome regulatory subunit RPN9;26S proteasome regulatory subunit S11	Psmd13	Q9WVJ2
	614	Protein A6;Twinfilin-1	Ptk9;Twf1	Q91YR1
	615	Protein FAM169A	Fam169a;Kiaa0888	Q5XG69
	616	Neural visinin-like protein 1;Visinin-like protein 1	Visl1;Vsnl1	P62761
	617	Cytoplasmic dynein 1 light intermediate chain 1;Dynein light chain A;Dynein light intermediate chain 1, cytosolic	Dncli1;Dnclic1;Dync1li1	Q8R1Q8
	618	IP3R-binding protein released with inositol 1,4,5-trisphosphate;Putative adenosylhomocysteinase 2;S-adenosylhomocysteine hydrolase-like protein 1;S-adenosyl-L-homocysteine hydrolase 2	Ahcyl1;Irbit	Q80SW1
	619	40S ribosomal protein S3a;Protein TU-11	Rps3a	P97351
	620	Alpha-tocopherol-associated protein;SEC14-like protein 2	Sec14l2	Q99J08
	621	Gamma-ECS;Gamma-glutamylcysteine synthetase;GCS heavy chain;Glutamate--cysteine ligase catalytic subunit	Gclc;Glclc	P97494
	622	Actin-like protein 3B;Actin-related protein 3B;ARP3-beta	Actr3b	Q641P0
	623	ADP-ribosylation factor-like protein 3	Arl3	Q9WUL7
	624	Gbeta5;Guanine nucleotide-binding protein subunit beta-5;Transducin beta chain 5	Gnb5	P62881
	625	T1-TrpRS;T2-TrpRS;Tryptophan--tRNA ligase;Tryptophanyl-tRNA synthetase, cytoplasmic	Wars;Wrs	P32921
	626	Procollagen-proline,2-oxoglutarate-4-dioxygenase subunit alpha-3;Prolyl 4-hydroxylase subunit alpha-3	P4ha3	Q6W3F0
	627	Transcription elongation factor A protein-like 5;Transcription elongation factor S-II protein-like 5	Tceal5	Q8CCT4
	628	Arsenical pump-driving ATPase;Arsenite-stimulated ATPase;ATPase Asna1	Arsa;Asna1	O54984
	629	Tyrosyl--tRNA ligase;Tyrosyl-tRNA synthetase, cytoplasmic	Yars	Q91WQ3
	630	APC-binding protein EB1;End-binding protein 1;Microtubule-associated protein RP/EB family member 1	Mapre1	Q61166
	631	Gc-globulin;Group-specific component;Vitamin D-binding protein	Gc	P21614
	632	Small nuclear ribonucleoprotein Sm D1;Sm-D autoantigen;snRNP core protein D1	Snrpd1	P62315
	633	Anthracycline-associated resistance ARX;SUMO-activating enzyme subunit 2;Ubiquitin-like 1-activating enzyme E1B	Sae2;Uba2;Uble1b	Q9Z1F9
	634	Hepatoma-derived growth factor-related protein 3	Hdgfrp3	Q9JMG7
	635	Spermidine aminopropyltransferase;Spermine synthase	Sms	P97355
	636	APEX nuclease;Apurinic-apyrimidinic endonuclease 1;DNA-(apurinic or apyrimidinic site) lyase	Ape;Apex;Apex1	P28352
	637	WD repeat-containing protein 54	D3Mm3e;Wdr54	Q9R0D8
	638	Alpha-actinin-4;F-actin cross-linking protein;Non-muscle alpha-actinin 4	Actn4	P57780
	639	Adenylate cyclase-inhibiting G alpha protein;Guanine nucleotide-binding protein G(i) subunit alpha-2	Gnai2;Gnai-2	P08752
	640	26S proteasome non-ATPase regulatory subunit 8;26S proteasome regulatory subunit RPN12;26S proteasome regulatory subunit S14	Psmd8	Q9CX56
	641	26S proteasome non-ATPase regulatory subunit 6;26S proteasome regulatory subunit RPN7;26S proteasome regulatory subunit S10;p42A	Psmd6	Q99JI4
	642	Mammalian lin-seven protein 1;Protein lin-7 homolog A;Vertebrate lin-7 homolog 1	Lin7a;Mals1;Veli1	Q8JZS0
	643	Embryonic;Putative histone H3-like;Histone H3.3;Histone H3.1	H3.3a;H3.3b;H3f3a;H3f3b	P02301
	644	GTPase-activating Rap/Ran-GAP domain-like protein 4;Rap1 GTPase-activating protein 2	Garnl4;Kiaa1039;Rap1ga2	Q5SVL6
	645	Glutaredoxin-1;Thioltransferase-1	Glrx;Glrx1;Grx;Grx1	Q9QUH0
	646	Aminoacylase-1;N-acyl-L-amino-acid amidohydrolase	Acy1	Q99JW2
	647	60S ribosomal protein L21	Rpl21	O09167
	648	ER-Golgi SNARE of 24 kDa;SEC22 vesicle-trafficking protein homolog B;SEC22 vesicle-trafficking protein-like 1;Vesicle-trafficking protein SEC22b	Sec22b;Sec22l1	O08547
	649	Thioredoxin reductase 1, cytoplasmic;Thioredoxin reductase TR1	Trxr1;Txnrd1	Q9JMH6
	650	60S ribosomal protein L23a	Rpl23a	P62751
	651	Pre-rRNA-processing protein TSR2 homolog	Tsr2	Q8C8T8
	652	UPF0424 protein C1orf128 homolog	Trp26	Q8BWR2
	653	Phenylalanine--tRNA ligase beta chain;Phenylalanyl-tRNA synthetase beta chain	Farsb;Farsl;Farslb;Frsb	Q9WUA2
	654	Cell surface glycoprotein A15;PE31;TALLA homolog;Tetraspanin-7;Transmembrane 4 superfamily member 2	Mxs1;Tm4sf2;Tspan7	Q62283
	655	Super protein;Synaptosomal-associated 25 kDa protein;Synaptosomal-associated protein 25	Snap;Snap25	P60879
	656	Ig kappa chain V-II region 26-10		P01631
	657	Imidodipeptidase;Peptidase 4;Peptidase D;Proline dipeptidase;Xaa-Pro dipeptidase	Pep4;Pepd	Q11136
	658	40S ribosomal protein S21	Rps21	Q9CQR2
	659	Ubiquitin carrier protein O;Ubiquitin-conjugating enzyme E2 O;Ubiquitin-conjugating enzyme E2 of 230 kDa;Ubiquitin-protein ligase O	Kiaa1734;Ube2o	Q6ZPJ3
	660	Reticulon-3	Rtn3	Q9ES97
	661	Histone H3-K4 methyltransferase SETD7;Histone-lysine N-methyltransferase SETD7;SET domain-containing protein 7;SET7/9	Kiaa1717;Set7;Set9;Setd7	Q8VHL1
	662	Cullin-3	Cul3	Q9JLV5
	663	EF-3;Fumarate hydratase, mitochondrial	Fh;Fh1	P97807
	664	Gamma-soluble NSF attachment protein;N-ethylmaleimide-sensitive factor attachment protein gamma	Napg;Snapg	Q9CWZ7
	665	Bradykinin;Kininogen-1;Kininogen-1 heavy chain;Kininogen-1 light chain	Kng;Kng1	O08677
	666	Dynactin subunit 5;Dynactin subunit p25	Dctn5	Q9QZB9
	667	70 kDa WD repeat tumor rejection antigen homolog;Coronin-7	Coro7	Q9D2V7
	668	Phosphatase 2A inhibitor I2PP2A;Protein SET;Template-activating factor I	Set	Q9EQU5
	669	Protein phosphatase 1C catalytic subunit;Serine/threonine-protein phosphatase PP1-gamma catalytic subunit	Ppp1cc	P63087
	670	Nucleolar protein 16	D13Wsu177e;Nop16	Q9CPT5
	671	Scaffold protein Pbp1;Syndecan-binding protein 1;Syntenin-1	Sdcbp	O08992
	672	41 kDa phosphoribosypyrophosphate synthetase-associated protein;Phosphoribosyl pyrophosphate synthase-associated protein 2	Prpsap2	Q8R574
	673	Protein pigpen;RNA-binding protein FUS	Fus	P56959
	674	Eukaryotic peptide chain release factor GTP-binding subunit ERF3A;G1 to S phase transition protein 1 homolog;Eukaryotic peptide chain release factor GTP-binding subunit ERF3B;G1 to S phase transition protein 2 homolog	Erf3a;Gspt1;Erf3b;Gspt2	Q8R050
	675	Parvalbumin alpha	Pva;Pvalb	P32848
	676	5-methylthioadenosine phosphorylase;S-methyl-5-thioadenosine phosphorylase	Mtap	Q9CQ65
	677	Ig gamma-1 chain C region, membrane-bound form;Ig gamma-1 chain C region secreted form	Igh-4;Ighg1	P01869
	678	Protein Ndr3;Protein NDRG3	Ndr3;Ndrg3	Q9QYF9
	679	Uncharacterized protein KIAA0513	Kiaa0513	Q8R0A7
	680	Protein linking IAP with cytoskeleton 1;Ubiquilin-1	Plic1;Ubqln1	Q8R317
	681	Glutathione synthase;Glutathione synthetase	Gss	P51855
	682	UPF0027 protein C22orf28 homolog	D10Wsu52e	Q99LF4
	683	[Protein ADP-ribosylarginine] hydrolase;ADP-ribose-L-arginine cleaving enzyme	Adprh;Arh1	P54923
	684	60S ribosomal protein L23	Rpl23	P62830
	685	150 kDa dynein-associated polypeptide;DAP-150;Dynactin subunit 1;p150-glued	Dctn1	O08788
	686	26S protease regulatory subunit 6B;26S proteasome AAA-ATPase subunit RPT3;CIP21;MB67-interacting protein;MIP224;Proteasome 26S subunit ATPase 4;Tat-binding protein 7	Psmc4;Tbp7	P54775
	687	Peptidylarginine deiminase II;Protein-arginine deiminase type II;Protein-arginine deiminase type-2	Padi2;Pdi;Pdi2	Q08642
	688	Clathrin light chain B	Cltb	Q6IRU5
	689	CHORD domain-containing protein 1;Cysteine and histidine-rich domain-containing protein 1	Chordc1;Chp1	Q9D1P4
	690	Ferritin L subunit 1;Ferritin light chain 1;Ferritin L subunit 2;Ferritin light chain 2;Ferritin subunit LG	Ftl;Ftl1;Ftl-1;Ftl2;Ftl-2	P29391
	691	CDP-diacylglycerol--inositol 3-phosphatidyltransferase;Phosphatidylinositol synthase	Cdipt;Pis1	Q8VDP6
	692	nPKC-epsilon;Protein kinase C epsilon type	Pkce;Pkcea;Prkce	P16054
	693	H2B 291A;Histone H2B type 1-F/J/L;H2B 291B;Histone H2B type 1-M;h2B-143;Histone H2B type 1-B;h2B-221;Histone H2B type 1-H;H2b 616;Histone H2B type 2-B;Histone H2B type 1-C/E/G;Histone H2B type 1-K;Histone H2B type 1-P	H2b-f;H2b-j;H2b-l;H2b-n;Hist1h2bf	Q8CGP2
	694	Sorting nexin-2	Snx2	Q9CWK8
	695	8 kDa dynein light chain;Dynein light chain 1, cytoplasmic;Dynein light chain LC8-type 1;Protein inhibitor of neuronal nitric oxide synthase	Dlc1;Dncl1;Dnclc1;Dynll1	P63168
	696	Synaptobrevin-2;Vesicle-associated membrane protein 2;Cellubrevin;Synaptobrevin-3;Vesicle-associated membrane protein 3	Syb2;Vamp2;Syb3;Vamp3	P63044
	697	Cytoplasmic dynein 1 intermediate chain 1;Cytoplasmic dynein intermediate chain 1;Dynein intermediate chain 1, cytosolic	Dnci1;Dncic1;Dync1i1	O88485
	698	Src substrate cortactin	Cttn;Ems1	Q60598
	699	Ester hydrolase C11orf54 homolog		Q91V76
	700	Alpha-NAC, muscle-specific form;Nascent polypeptide-associated complex subunit alpha, muscle-specific form;Alpha-NAC;Alpha-NAC/1.9.2;Nascent polypeptide-associated complex subunit alpha	Gm1878;Naca	P70670
	701	Biliverdin reductase B;Biliverdin-IX beta-reductase;Flavin reductase;NADPH-dependent diaphorase;NADPH-flavin reductase	Blvrb	Q923D2
	702	Active breakpoint cluster region-related protein	Abr	Q5SSL4
	703	Coronin-1B;Coronin-2	Coro1b	Q9WUM3
	704	26S proteasome non-ATPase regulatory subunit 4;26S proteasome regulatory subunit RPN10;26S proteasome regulatory subunit S5A;Multiubiquitin chain-binding protein	Mcb1;Psmd4	O35226
	705	Hepatocyte growth factor-regulated tyrosine kinase substrate	Hgs;Hrs	Q99LI8
	706	eIF3 p36;eIF-3-beta;Eukaryotic translation initiation factor 3 subunit 2;Eukaryotic translation initiation factor 3 subunit I;TGF-beta receptor-interacting protein 1	Eif3i;Eif3s2;Trip1	Q9QZD9
	707	Neural cell adhesion molecule 1	Ncam;Ncam1	P13595
	708	NEDD8;Neddylin;Neural precursor cell expressed developmentally down-regulated protein 8;Ubiquitin-like protein Nedd8	Nedd8;Nedd-8	P29595
	709	Adaptor protein complex AP-1 mu-1 subunit;Adaptor-related protein complex 1 mu-1 subunit;AP-1 complex subunit mu-1;AP-mu chain family member mu1A;Clathrin assembly protein complex 1 medium chain 1;Clathrin coat assembly protein AP47;Clathrin coat-associated protein AP47;Golgi adaptor HA1/AP1 adaptin mu-1 subunit;Mu1A-adaptin;Mu-adaptin 1	Ap1m1;Cltnm	P35585
	710	Adapter protein GRB2;Growth factor receptor-bound protein 2;SH2/SH3 adapter GRB2	Grb2	Q60631
	711	Glycogen phosphorylase, muscle form;Myophosphorylase	Pygm	Q9WUB3
	712	MAD homolog 4-interacting transcription coactivator 1;mRNA-decapping enzyme 1A;Smad4-interacting transcriptional co-activator;Transcription factor SMIF	Dcp1a;Mitc1;Smif	Q91YD3
	713	Far upstream element-binding protein 2;KH type-splicing regulatory protein	Fubp2;Khsrp	Q3U0V1
	714	Immunity-related GTPase family Q protein	Fksg27;Irgq;Irgq1	Q8VIM9
	715	60S ribosomal protein L27	Rpl27	P61358
	716	GMP kinase;Guanylate kinase	Gmk;Guk1	Q64520
	717	1-phosphatidylinositol-5-phosphate 4-kinase 2-alpha;Diphosphoinositide kinase 2-alpha;Phosphatidylinositol-5-phosphate 4-kinase type II alpha;Phosphatidylinositol-5-phosphate 4-kinase type-2 alpha;PtdIns(5)P-4-kinase isoform 2-alpha	Pip4k2a;Pip5k2a	O70172
	718	Beta-PAK;CDC42/RAC effector kinase PAK-B;p21-activated kinase 3;Serine/threonine-protein kinase PAK 3	Pak3;Pak-3;Pakb;Stk4	Q61036
	719	26S proteasome non-ATPase regulatory subunit 1;26S proteasome regulatory subunit RPN2;26S proteasome regulatory subunit S1	Psmd1	Q3TXS7
	720	Adapter-related protein complex 1 sigma-1A subunit;Adaptor protein complex AP-1 sigma-1A subunit;AP-1 complex subunit sigma-1A;Clathrin assembly protein complex 1 sigma-1A small chain;Clathrin coat assembly protein AP19;Golgi adaptor HA1/AP1 adaptin sigma-1A subunit;HA1 19 kDa subunit;Sigma 1a subunit of AP-1 clathrin;Sigma1A-adaptin;Sigma-adaptin 1A	Ap19;Ap1s1	P61967
	721	60S ribosomal protein L34	Rpl34	Q9D1R9
	722	Elongation factor 1-beta	Eef1b;Eef1b2	O70251
	723	26S protease regulatory subunit 4;26S proteasome AAA-ATPase subunit RPT2;Proteasome 26S subunit ATPase 1	Psmc1	P62192
	724	Neuronal membrane glycoprotein M6-a	Gpm6a;M6a	P35802
	725	Eukaryotic translation initiation factor 4H;Williams-Beuren syndrome chromosomal region 1 protein homolog	Eif4h;Wbscr1	Q9WUK2
	726	Beta-hexosaminidase;Beta-N-acetylhexosaminidase;Bifunctional protein NCOAT;Hexosaminidase C;Histone acetyltransferase;Meningioma-expressed antigen 5;N-acetyl-beta-D-glucosaminidase;N-acetyl-beta-glucosaminidase;Nuclear cytoplasmic O-GlcNAcase and acetyltransferase;O-GlcNAcase	Hexc;Kiaa0679;Mgea5	Q9EQQ9
	727	Actin-depolymerizing factor;Brevin;Gelsolin	Gsb;Gsn	P13020
	728	ERI1 exoribonuclease 3;Prion interactor 1;Prion protein-interacting protein	Eri3;Pint1;Prnpip;Prnpip1	Q8C460
	729	Coatomer subunit zeta-1;Zeta-1-coat protein	Copz;Copz1	P61924
	730	C3a anaphylatoxin;Complement C3;Complement C3 alpha chain;Complement C3 beta chain;Complement C3b alpha chain;Complement C3c alpha chain fragment 1;Complement C3c alpha chain fragment 2;Complement C3d fragment;Complement C3dg fragment;Complement C3f fragment;Complement C3g fragment;HSE-MSF	C3	P01027
	731	Exchange factor for ADP-ribosylation factor guanine nucleotide factor 6;PH and SEC7 domain-containing protein 3;Pleckstrin homology and SEC7 domain-containing protein 3	Efa6d;Kiaa0942;Psd3	Q2PFD7
	732	Eukaryotic translation initiation factor 2 subunit 3, X-linked;Eukaryotic translation initiation factor 2 subunit gamma, X-linked;Eukaryotic translation initiation factor 2 subunit 3, Y-linked;Eukaryotic translation initiation factor 2 subunit gamma, Y-linked	Eif2s3x;Eif2s3y	Q9Z0N1
	733	HD domain-containing protein 3	Hddc3	Q9D114
	734	Golgi reassembly-stacking protein 2;Golgi reassembly-stacking protein of 55 kDa	Gorasp2	Q99JX3
	735	40S ribosomal protein S3	Rps3	P62908
	736	GTP-binding protein Rheb;Ras homolog enriched in brain	Rheb	Q921J2
	737	Peptidyl-prolyl cis-trans isomerase NIMA-interacting 1;Peptidyl-prolyl cis-trans isomerase Pin1	Pin1	Q9QUR7
	738	RING-box protein 1	Rbx1	P62878
	739	N-terminal EF-hand calcium-binding protein 1	Efcbp1;Necab1	Q8BG18
	740	ADP-ribosylation factor-like protein 10B;ADP-ribosylation factor-like protein 8A;Novel small G protein indispensable for equal chromosome segregation 2	Arl10b;Arl8a;Gie2	Q8VEH3
	741	Drosophila retinal degeneration B homolog 2;Membrane-associated phosphatidylinositol transfer protein 2;Phosphatidylinositol transfer protein, membrane-associated 2;Pyk2 N-terminal domain-interacting receptor 3	Kiaa1457;Nir3;Pitpnm2	Q6ZPQ6
	742	Glutathione S-transferase zeta 1;GSTZ1-1;Maleylacetoacetate isomerase	Gstz1;Maai	Q9WVL0
	743	Tubulin beta-6 chain	Tubb6	Q922F4
	744	nPKC-delta;Protein kinase C delta type	Pkcd;Prkcd	P28867
	745	D-tyrosyl-tRNA(Tyr) deacylase 1	Dtd1;Hars2	Q9DD18
	746	NmrA-like family domain-containing protein 1	Nmral1	Q8K2T1
	747	UbcM4;Ubiquitin carrier protein L3;Ubiquitin-conjugating enzyme E2 L3;Ubiquitin-protein ligase L3	Ubce7;Ube2l3	P68037
	748	Karyopherin beta-2b;Transportin-2	Tnpo2	Q99LG2
	749	Calcium pump 2;Calcium-transporting ATPase sarcoplasmic reticulum type, slow twitch skeletal muscle isoform;Endoplasmic reticulum class 1/2 Ca(2+) ATPase;Sarcoplasmic/endoplasmic reticulum calcium ATPase 2	Atp2a2	O55143
	750	Cytoplasmic phosphatidylinositol transfer protein 1;Mammalian rdgB homolog beta;Retinal degeneration B homolog beta	Pitpnc1	Q8K4R4
	751	Dynein light chain Tctex-type 3;Protein 91/23;T-complex-associated testis-expressed 1-like	Dynlt3;Tcte1l	P56387
	752	Protein SEC13 homolog;SEC13-like protein 1;SEC13-related protein	Sec13;Sec13l1	Q9D1M0
	753	Aflatoxin B1 aldehyde reductase member 2;Succinic semialdehyde reductase	Afar;Akr7a2;Akr7a5	Q8CG76
	754	Domain E;Domain G;Gephyrin;Molybdopterin adenylyltransferase;Molybdopterin molybdenumtransferase	Gphn	Q8BUV3
	755	Rab-13;Ras-related protein Rab-12	Rab12	P35283
	756	cAMP-dependent protein kinase type II-alpha regulatory subunit	Prkar2a	P12367
	757	26S protease regulatory subunit 7;26S proteasome AAA-ATPase subunit RPT1;Proteasome 26S subunit ATPase 2;Protein MSS1	Mss1;Psmc2	P46471
	758	Putative hydroxypyruvate isomerase	Hyi	Q8R1F5
	759	H2a-614;H2a-615;Histone H2A type 2-A;Histone H2A.2;H2a-613B;Histone H2A type 2-C	Hist2h2aa1;Hist2h2aa2;Hist2h2ab	Q6GSS7
	760	PCTP-like protein;Serologically defined colon cancer antigen 28 homolog;StAR-related lipid transfer protein 10;START domain-containing protein 10	Pctpl;Sdccag28;Sdccagg28;Stard10	Q9JMD3
	761	Ubiquitin-fold modifier-conjugating enzyme 1	Ufc1	Q9CR09
	762	26S protease regulatory subunit 6A;26S proteasome AAA-ATPase subunit RPT5;Proteasome 26S subunit ATPase 3;Tat-binding protein 1	Psmc3;Tbp1	O88685
	763	Alpha-tubulin 8;Tubulin alpha-8 chain	Tuba8	Q9JJZ2
	764	PP2A B subunit isoform B56-gamma;PP2A B subunit isoform B-alpha-3;PP2A B subunit isoform B-gamma;PP2A B subunit isoform PR61-gamma;PP2A B subunit isoform R5-gamma;Serine/threonine-protein phosphatase 2A 56 kDa regulatory subunit gamma isoform	Ppp2r5c	Q60996
	765	Apolipoprotein A4;Apolipoprotein A-IV	Apoa4	P06728
	766	Dynactin subunit 4;Dynactin subunit p62	Dctn4	Q8CBY8
	767	Signal sequence receptor subunit delta;Translocon-associated protein subunit delta	Ssr4	Q62186
	768	Sm protein E;Small nuclear ribonucleoprotein E	Snrpe	P62305
	769	Ganglioside-induced differentiation-associated protein 1-like 1	Gdap1l;Gdap1l1	Q8VE33
	770	Myosin regulatory light chain 12B;Myosin regulatory light chain 20 kDa;Myosin regulatory light chain 2-B, smooth muscle isoform;Myosin regulatory light chain MRLC2	Mrlc2;Myl12b;Mylc2b	Q3THE2
	771	40S ribosomal protein S9	Rps9	Q6ZWN5
	772	Coronin-2B	Coro2b	Q8BH44
	773	Uroporphyrinogen decarboxylase	Urod	P70697
	774	Cytoglobin;Histoglobin	Cygb	Q9CX80
	775	Ras-related protein Rab-4A	Rab4;Rab4a	P56371
	776	4-trimethylaminobutyraldehyde dehydrogenase;Aldehyde dehydrogenase family 9 member A1	Aldh9a1	Q9JLJ2
	777			Q8BG05
	778	Ig mu chain C region secreted form;Ig mu chain C region membrane-bound form	Igh-6	P01872
	779	Cytosol aminopeptidase;Leucine aminopeptidase 3;Leucyl aminopeptidase;Proline aminopeptidase;Prolyl aminopeptidase	Lap3;Lapep	Q9CPY7
	780	Heterogeneous nuclear ribonucleoprotein L-like	Hnrpll	Q921F4
	781	eIF-4F 25 kDa subunit;Eukaryotic translation initiation factor 4E	Eif4e	P63073
	782	c-Jun N-terminal kinase 3;MAP kinase p49 3F12;Mitogen-activated protein kinase 10;Stress-activated protein kinase JNK3;c-Jun N-terminal kinase 2;Mitogen-activated protein kinase 9;Stress-activated protein kinase JNK2	Jnk3;Mapk10;Prkm10;Serk2	Q61831
	783	60S acidic ribosomal protein P0;60S ribosomal protein L10E	Arbp;Rplp0	P14869
	784	PEF protein with a long N-terminal hydrophobic domain;Peflin;Penta-EF hand domain-containing protein 1	Pef1	Q8BFY6
	785	Carbonate dehydratase I;Carbonic anhydrase 1;Carbonic anhydrase I	Ca1;Car1	P13634
	786	Na(+)/K(+) ATPase alpha(III) subunit;Sodium pump subunit alpha-3;Sodium/potassium-transporting ATPase subunit alpha-3	Atp1a3	Q6PIC6
	787	Ephexin-1;Eph-interacting exchange protein;Neuronal guanine nucleotide exchange factor	Ngef	Q8CHT1
	788	ELAV-like protein 4;Hu-antigen D;Paraneoplastic encephalomyelitis antigen HuD	Elavl4;Hud	Q61701
	789			P39053
	790	60S ribosomal protein L35	Rpl35	Q6ZWV7
	791	Phosphatase and actin regulator 1	Phactr1	Q2M3X8
	792	Stromal membrane-associated protein 1-like;Stromal membrane-associated protein 2	Smap1l;Smap2	Q7TN29
	793	C-terminal-binding protein 1	Ctbp1	O88712
	794	Kelch repeat and BTB domain-containing protein 11	Kbtbd11;Kiaa0711	Q8BNW9
	795	Integrin alpha-V;Integrin alpha-V heavy chain;Integrin alpha-V light chain;Vitronectin receptor subunit alpha	Itgav	P43406
	796	Dynein light chain 2A, cytoplasmic;Dynein light chain roadblock-type 1	Dncl2a;Dnlc2a;Dynlrb1	P62627
	797	Adapter-related protein complex 3 subunit beta-2;Adaptor protein complex AP-3 subunit beta-2;AP-3 complex subunit beta-2;Beta-3B-adaptin;Clathrin assembly protein complex 3 beta-2 large chain	Ap3b2	Q9JME5
	798	La autoantigen homolog;La ribonucleoprotein;Lupus La protein homolog	Ssb;Ss-b	P32067
	799	Actin-related protein 2/3 complex subunit 5-like protein;Arp2/3 complex 16 kDa subunit 2	Arpc5l	Q9D898
	800	GlcNAc kinase;N-acetyl-D-glucosamine kinase	Gnk;Nagk	Q9QZ08
	801	Phenylalanine--tRNA ligase alpha chain;Phenylalanyl-tRNA synthetase alpha chain	Farsa;Farsla	Q8C0C7
	802	Cysteine and glycine-rich protein 1;Cysteine-rich protein 1	Crp1;Csrp;Csrp1	P97315
	803	GTP-binding protein MMR1;Guanine nucleotide-binding protein-like 1	Gna-rs1;Gnl1;Mmr1	P36916
	804	Oligodendrocyte-myelin glycoprotein	Omg;Omgp	Q63912
	805	Elav-like generic protein;ELAV-like protein 1;Hu-antigen R;MelG	Elavl1;Elra;Hua	P70372
	806	O-GlcNAc transferase subunit p110;O-linked N-acetylglucosamine transferase 110 kDa subunit;UDP-N-acetylglucosamine--peptide N-acetylglucosaminyltransferase 110 kDa subunit	Ogt	Q8CGY8
	807	Chondroitin sulfate proteoglycan core protein 2;Large fibroblast proteoglycan;PG-M;Versican core protein	Cspg2;Vcan	Q62059
	808	15-oxoprostaglandin 13-reductase;Prostaglandin reductase 2;Zinc-binding alcohol dehydrogenase domain-containing protein 1	Ptgr2;Zadh1	Q8VDQ1
	809	Importin alpha-S1;Importin subunit alpha-1;Karyopherin subunit alpha-1;Nucleoprotein interactor 1;RAG cohort protein 2;SRP1-beta	Kpna1;Rch2	Q60960
	810	94 kDa glucose-regulated protein;Endoplasmic reticulum resident protein 99;Endoplasmin;Heat shock protein 90 kDa beta member 1;Polymorphic tumor rejection antigen 1;Tumor rejection antigen gp96	Grp94;Hsp90b1;Tra1;Tra-1	P08113
	811	60S ribosomal protein L19	Rpl19	P84099
	812	Tumor protein D52-like 2;Tumor protein D54	Tpd52l2	Q9CYZ2
	813	Acidic leucine-rich nuclear phosphoprotein 32 family member B;Proliferation-related acidic leucine-rich protein PAL31	Anp32b;Pal31	Q9EST5
	814	Geranylgeranyl transferase type II subunit alpha;Geranylgeranyl transferase type-2 subunit alpha;Rab geranylgeranyltransferase subunit alpha;Rab geranyl-geranyltransferase subunit alpha	Rabggta	Q9JHK4
	815	40S ribosomal protein S7	Rps7	P62082
	816	Adapter-related protein complex 3 subunit delta-1;AP-3 complex subunit delta;AP-3 complex subunit delta-1;Delta-adaptin	Ap3d;Ap3d1	O54774
	817	Hippocalcin-like protein 4;Neural visinin-like protein 2	Hpcal4	Q8BGZ1
	818	DEAD box protein 5;DEAD box RNA helicase DEAD1;Probable ATP-dependent RNA helicase DDX5;RNA helicase p68	Ddx5;Tnz2	Q61656
	819	UPF0568 protein C14orf166 homolog		Q9CQE8
	820	1-phosphatidylinositol-4,5-bisphosphate phosphodiesterase beta-1;Phosphoinositide phospholipase C-beta-1;Phospholipase C-beta-1;PLC-154	Plcb;Plcb1	Q9Z1B3
	821	Ras-related protein Rab-18	Rab18	P35293
	822	Serine/threonine-protein phosphatase 6 catalytic subunit	Ppp6c	Q9CQR6
	823	ATP-dependent RNA helicase p54;DEAD box protein 6;Oncogene RCK homolog;Probable ATP-dependent RNA helicase DDX6	Ddx6;Hlr2;Rck	P54823
	824	Vacuolar protein sorting-associated protein 29;Vesicle protein sorting 29	Vps29	Q9QZ88
	825	NIF3-like protein 1	Nif3l1	Q9EQ80
	826	NADPH:quinone reductase;Quinone oxidoreductase;Zeta-crystallin	Cryz	P47199
	827	40S ribosomal protein S20	Rps20	P60867
	828	Putative uncharacterized protein Akap5	Akap5	D3YVF0
	829	Protein 22A3;Ribosome maturation protein SBDS;Shwachman-Bodian-Diamond syndrome protein homolog	Sbds	P70122
	830	14 kDa lectin;Beta-galactoside-binding lectin L-14-I;Galaptin;Galectin-1;Lactose-binding lectin 1;Lectin galactoside-binding soluble 1;S-Lac lectin 1	Gbp;Lgals1	P16045
	831	ATP-dependent RNA helicase DDX1;DEAD box protein 1	Ddx1	Q91VR5
	832	SDP8 protein;Sorting nexin-12	Snx12	O70493
	833	Oxysterol-binding protein-related protein 1	Orp1;Orp1a;Osbpl1a	Q91XL9
	834	2,3-diketo-5-methylthio-1-phosphopentane phosphatase;Enolase-phosphatase E1;MASA homolog	Enoph1;Masa	Q8BGB7
	835	BRCA1/BRCA2-containing complex subunit 3;BRCA1/BRCA2-containing complex subunit 36;BRCA1-A complex subunit BRCC36;BRISC complex subunit BRCC36;Lys-63-specific deubiquitinase BRCC36	Brcc3;Brcc36;C6.1a	P46737
	836	Actin-related protein 10;Actin-related protein 11	Act11;Actr10;Actr11;Arp11	Q9QZB7
	837	Developmentally-regulated GTP-binding protein 2	Drg2	Q9QXB9
	838	Calcium/calmodulin-dependent protein kinase type II subunit delta	Camk2d;Kiaa4163	Q6PHZ2
	839	eIF3 p47;eIF-3-epsilon;Eukaryotic translation initiation factor 3 subunit 5;Eukaryotic translation initiation factor 3 subunit F	Eif3f;Eif3s5	Q9DCH4
	840	Alpha-glucosidase 2;Glucosidase II subunit alpha;Neutral alpha-glucosidase AB	G2an;Ganab;Kiaa0088	Q8BHN3
	841	Lipophilin;Myelin proteolipid protein	Plp;Plp1	P60202
	842	Caytaxin	Atcay	Q8BHE3
	843	Acidic-type mitochondrial creatine kinase;Creatine kinase U-type, mitochondrial;Ubiquitous mitochondrial creatine kinase	Ckmt1	P30275
	844	Nuclear matrix protein 200;Pre-mRNA-processing factor 19;PRP19/PSO4 homolog;Senescence evasion factor	Prp19;Prpf19;Snev	Q99KP6
	845	Calcium/calmodulin-dependent protein kinase type II subunit gamma	Camk2g	Q923T9
	846	Carbohydrate kinase domain-containing protein	Carkd	Q9CZ42
	847	Caprin-1;Cytoplasmic activation- and proliferation-associated protein 1;GPI-anchored membrane protein 1;GPI-anchored protein p137;Membrane component chromosome 11 surface marker 1	Caprin1;G5E5;Gpiap;Gpiap1	Q60865
	848	Aster-associated protein;Microtubule-associated protein 9	Asap;Map9;Mtap9	Q3TRR0
	849	Calcipressin-1;Down syndrome critical region protein 1 homolog;Myocyte-enriched calcineurin-interacting protein 1;Regulator of calcineurin 1	Dscr1;Rcan1	Q9JHG6
	850	Protein WAVE-1;Wiskott-Aldrich syndrome protein family member 1	Wasf1;Wave1	Q8R5H6
	851	40S ribosomal protein S17	Rps17	P63276
	852	HLA-B-associated transcript 3;Large proline-rich protein BAT3	Bat3	Q9Z1R2
	853	Neuroendocrine-specific protein;Reticulon-1	Nsp;Rtn1	Q8K0T0
	854	BET3 homolog;Trafficking protein particle complex subunit 3	Bet3;Trappc3	O55013
	855	DnaJ homolog subfamily B member 6;Heat shock protein J2;mDj4;MRJ	Dnajb6;Hsj2;Mrj	O54946
	856	Ca(2+)/calmodulin-dependent protein kinase phosphatase;Protein phosphatase 1F	Ppm1f	Q8CGA0
	857	56 kDa selenium-binding protein;Selenium-binding protein 1;56 kDa acetaminophen-binding protein;Selenium-binding protein 2	Lpsb;Selenbp1;Lpsb2;Selenbp2	P17563
	858	DEAD box protein 17;Probable ATP-dependent RNA helicase DDX17	Ddx17	Q501J6
	859	F-box only protein 2	Fbx2;Fbxo2	Q80UW2
	860	Azoreductase;DT-diaphorase;Menadione reductase;NAD(P)H dehydrogenase [quinone] 1;NAD(P)H:quinone oxidoreductase 1;Phylloquinone reductase;Quinone reductase 1	Dia4;Nmo1;Nmor1;Nqo1	Q64669
	861	Protein OSCP1	Oscp1	Q8BHW2
	862	Protein C7-1;Vacuolar proton pump subunit S1;V-ATPase Ac45 subunit;V-ATPase S1 accessory protein;V-type proton ATPase subunit S1	Atp6ap1;Atp6ip1;Atp6s1	Q9R1Q9
	863	VAMP-associated protein 33b;Vesicle-associated membrane protein-associated protein B	Vapb	Q9QY76
	864	Ceruloplasmin;Ferroxidase	Cp	Q61147
	865	ATP-dependent RNA helicase DDX3X;D1Pas1-related sequence 2;DEAD box protein 3, X-chromosomal;DEAD box RNA helicase DEAD3;Embryonic RNA helicase;Putative ATP-dependent RNA helicase Pl10	D1Pas1-rs2;Ddx3;Ddx3x;Dead3	Q62167
	866	Fructosamine-3-kinase-related protein;Ketosamine-3-kinase	Fn3krp	Q8K274
	867	GMP reductase 1;Guanosine 5-monophosphate oxidoreductase 1	Gmpr;Gmpr1	Q9DCZ1
	868	Small nuclear ribonucleoprotein Sm D3;snRNP core protein D3	Snrpd3	P62320
	869	Ras-related protein Ral-A	Ral;Rala;Ral-a	P63321
	870	Kinesin-like protein KIF21A	Kiaa1708;Kif21a	Q9QXL2
	871	40S ribosomal protein S29	Rps29	P62274
	872	L-iditol 2-dehydrogenase;Sorbitol dehydrogenase	Sdh1;Sord	Q64442
	873	Beta-adrenergic receptor kinase 1;G-protein-coupled receptor kinase 2	Adrbk1;Grk2	Q99MK8
	874	Small nuclear ribonucleoprotein Sm D2;snRNP core protein D2	Snrpd2	P62317
	875	Membrane-associated progesterone receptor component 1	Pgrmc;Pgrmc1	O55022
	876	Neuronal calcium-binding protein 2;N-terminal EF-hand calcium-binding protein 2	Efcbp2;Necab2	Q91ZP9
	877	60S ribosomal protein L26;Silica-induced gene 20 protein	Rpl26	P61255
	878	Neurofascin	Nfasc	Q810U3
	879	B5T-overexpressed gene protein;Putative hydrolase RBBP9;Retinoblastoma-binding protein 9	Bog;Rbbp9	O88851
	880	Ras-related protein Rab-3C	Rab3c	P62823
	881	Brain-enriched polypyrimidine tract-binding protein;Neural polypyrimidine tract-binding protein;Polypyrimidine tract-binding protein 2;RRM-type RNA-binding protein brPTB	Brptb;Nptb;Ptbp2	Q91Z31
	882	Galactokinase;Galactose kinase	Galk;Galk1;Glk	Q9R0N0
	883	Prealbumin;Transthyretin	Ttr	P07309
	884	Protein kinase Akt-3;Protein kinase B gamma;RAC-gamma serine/threonine-protein kinase;RAC-PK-gamma	Akt3	Q9WUA6
	885	35-alpha calcimedin;Annexin A3;Annexin III;Annexin-3;Lipocortin III;Placental anticoagulant protein III	Anx3;Anxa3	O35639
	886	Importin alpha Q2;Importin subunit alpha-3;Karyopherin subunit alpha-3	Kpna3;Qip2	O35344
	887	ATP-binding cassette sub-family E member 1;Ribonuclease 4 inhibitor;RNase L inhibitor	Abce1;Rli	P61222
	888	Four and a half LIM domains protein 1;KyoT;RBP-associated molecule 14-1;Skeletal muscle LIM-protein 1	Fhl1	P97447
	889	GDP-4-keto-6-deoxy-D-mannose-3,5-epimerase-4-reductase;GDP-L-fucose synthase;Protein FX;Red cell NADP(H)-binding protein;Transplantation antigen P35B;Tum-P35B antigen	P35b;Tsta3;Tstap35b	P23591
	890	Ubiquitin fusion degradation protein 1 homolog	Ufd1l	P70362
	891	Cellular myosin heavy chain, type A;Myosin heavy chain 9;Myosin heavy chain, non-muscle IIa;Myosin-9;Non-muscle myosin heavy chain A;Non-muscle myosin heavy chain IIa	Myh9	Q8VDD5
	892	Phosphomannomutase 1	Pmm1	O35621
	893	Heterogeneous nuclear ribonucleoprotein U-like protein 2;MLF1-associated nuclear protein	Hnrnpul2;Hnrpul2;Manp	Q00PI9
	894	Heat shock-related 70 kDa protein 2	Hcp70.2;Hsp70-2;Hspa2	P17156
	895	FIS1 homolog;Mitochondrial fission 1 protein;Tetratricopeptide repeat protein 11	Fis1;Ttc11	Q9CQ92
	896	Histone H4	H4-12;H4-53;Hist1h4a;Hist1h4b	P62806
	897	60S ribosomal protein L18a	Rpl18a	P62717
	898	Transcription elongation factor A protein 1;Transcription elongation factor S-II protein 1;Transcription elongation factor TFIIS.o	Tcea1;Tceat	P10711
	899	66 kDa tyrosine-rich heat shock protein;67 kDa polymerase-associated factor;Eukaryotic translation initiation factor 3 subunit 6-interacting protein;Eukaryotic translation initiation factor 3 subunit E-interacting protein;Eukaryotic translation initiation factor 3 subunit L;HSP-66Y;PAF67	Eif3eip;Eif3l;Eif3s6ip;Paf67	Q8QZY1
	900	mitochondrial tRNA nucleotidyl transferase, CCA-adding;tRNA-nucleotidyltransferase 1, mitochondrial	Trnt1	Q8K1J6
	901	ADP-ribosylation factor-binding protein GGA1;Gamma-adaptin-related protein 1;Golgi-localized, gamma ear-containing, ARF-binding protein 1	Gga1	Q8R0H9
	902	Lysosomal-trafficking regulator 2;Neurobeachin	Lyst2;Nbea	Q9EPN1
	903	Neurite outgrowth inhibitor;Reticulon-4	Kiaa0886;Nogo;Rtn4	Q99P72
	904	G protein subunit beta-2;Guanine nucleotide-binding protein G(I)/G(S)/G(T) subunit beta-2;Transducin beta chain 2	Gnb2	P62880
	905	Prefoldin subunit 2	Pfd2;Pfdn2	O70591
	906	GABA(A) receptor-associated protein-like 1;Gamma-aminobutyric acid receptor-associated protein-like 1;Glandular epithelial cell protein 1;GABA(A) receptor-associated protein;Gamma-aminobutyric acid receptor-associated protein	Gabarapl1;Gec1;MNCb-0091	Q8R3R8
	907	22 kDa neuronal tissue-enriched acidic protein;Brain acid soluble protein 1;Neuronal axonal membrane protein NAP-22	Basp1;Nap22	Q91XV3
	908	Proto-oncogene B-Raf;Serine/threonine-protein kinase B-raf	Braf;B-raf	P28028
	909	Calcineurin subunit B type 1;Protein phosphatase 2B regulatory subunit 1;Protein phosphatase 3 regulatory subunit B alpha isoform 1	Cnb;Ppp3r1	Q63810
	910	Nitrilase homolog 1	Nit1	Q8VDK1
	911	60S ribosomal protein L3;J1 protein	Rpl3	P27659
	912	Leucine zipper transcription factor-like protein 1	Lztfl1	Q9JHQ5
	913	60S acidic ribosomal protein P1	Rplp1	P47955
	914	ADP-ribosylation factor-like protein 2	Arl2	Q9D0J4
	915	Malignant T cell-amplified sequence 1;Multiple copies T-cell malignancies 1	Mcts1	Q9DB27
	916	Glutathione peroxidase 4;Phospholipid hydroperoxide glutathione peroxidase, nuclear;Phospholipid hydroperoxide glutathione peroxidase, mitochondrial	Gpx4	Q91XR9
	917	Uncharacterized protein C10orf35 homolog		Q9D882
	918	Brain-specific Na(+)-dependent inorganic phosphate cotransporter;Solute carrier family 17 member 7;Vesicular glutamate transporter 1	Bnpi;Slc17a7;Vglut1	Q3TXX4
	919	Adenylosuccinase;Adenylosuccinate lyase	Adl;Adsl	P54822
	920	Guanylate cyclase soluble subunit beta-1;Guanylate cyclase soluble subunit beta-3;Soluble guanylate cyclase small subunit	Gucy1b3	O54865
	921	Arrestin beta-1;Beta-arrestin-1	Arrb1	Q8BWG8
	922	Nuclear protein Hcc-1;SAP domain-containing ribonucleoprotein	Hcc1;Sarnp	Q9D1J3
	923	Thioredoxin domain-containing protein 14;Thioredoxin-related transmembrane protein 2	Tmx2;Txndc14	Q9D710
	924	Acetylglucosamine phosphomutase;N-acetylglucosamine-phosphate mutase;Phosphoacetylglucosamine mutase;Phosphoglucomutase-3	Agm1;Pgm3;Pgm-3	Q9CYR6
	925	Maternal-embryonic 3;Vacuolar protein sorting-associated protein 35;Vesicle protein sorting 35	Mem3;Vps35	Q9EQH3
	926	CapZ alpha-1;F-actin-capping protein subunit alpha-1	Cappa1;Capza1	P47753
	927	12-3;Guanine nucleotide-binding protein subunit beta-2-like 1;p205;Receptor for activated C kinase;Receptor of activated protein kinase C 1	Gnb2l1;Gnb2-rs1	P68040
	928	Coronin-1C;Coronin-3	Coro1c	Q9WUM4
	929	GDP-mannose pyrophosphorylase B;GTP-mannose-1-phosphate guanylyltransferase beta;Mannose-1-phosphate guanyltransferase beta	Gmppb	Q8BTZ7
	930	Adenine phosphoribosyltransferase	Aprt	P08030
	931	Delayed-early protein HRS;Pre-mRNA-splicing factor SRP40;Splicing factor, arginine/serine-rich 5	Hrs;Sfrs5	O35326
	932	Heat shock 70 kDa protein 1;Heat shock 70 kDa protein 1B;Heat shock 70 kDa protein 1A;Heat shock 70 kDa protein 3;Hsp68	Hcp70.1;Hsp70-1;Hsp70a1;Hspa1	P17879
	933	Cullin-5	Cul5	Q9D5V5
	934	1-phosphatidylinositol-5-phosphate 4-kinase 2-beta;Diphosphoinositide kinase 2-beta;Phosphatidylinositol-5-phosphate 4-kinase type II beta;Phosphatidylinositol-5-phosphate 4-kinase type-2 beta;PtdIns(5)P-4-kinase isoform 2-beta	Pip4k2b;Pip5k2b	Q80XI4
	935	40S ribosomal protein S6;Phosphoprotein NP33	Rps6	P62754
	936	NudC domain-containing protein 3	Kiaa1068;Nudcd3	Q8R1N4
	937	26S proteasome non-ATPase regulatory subunit 2;26S proteasome regulatory subunit RPN1;26S proteasome regulatory subunit S2;26S proteasome subunit p97	Psmd2	Q8VDM4
	938	Inositol 1,4,5-trisphosphate 3-kinase A;Inositol-trisphosphate 3-kinase A	Itpka	Q8R071
	939	APG3-like;Autophagy-related protein 3	Apg3l;Atg3	Q9CPX6
	940	Rho-related GTP-binding protein RhoB	Arhb;Rhob	P62746
	941	Copine VI;Copine-6;Neuronal-copine	Cpne6	Q9Z140
	942	Cytoplasmic dynein 1 light intermediate chain 2;Dynein light intermediate chain 2, cytosolic	Dncli2;Dnclic2;Dync1li2	Q6PDL0
	943	Cytoplasmic FMR1-interacting protein 2;p53-inducible protein 121	Cyfip2;Kiaa1168;Pir121	Q5SQX6
	944	Cytochrome c, somatic	Cycs	P62897
	945	Meiotic recombination REC14 protein homolog;WD repeat-containing protein 61	Wdr61	Q9ERF3
	946	Murinoglobulin-1	Mug1;Mug-1	P28665
	947	Dilute myosin heavy chain, non-muscle;Myosin-Va	Dilute;Myo5a	Q99104
	948	Exportin-7;Ran-binding protein 16	Kiaa0745;Ranbp16;Xpo7	Q9EPK7
	949	Ig heavy chain V region AC38 205.12;Ig heavy chain V region MOPC 104E;Ig heavy chain V region J558		P06330
	950	YTH domain family protein 3	Ythdf3	Q8BYK6
	951	Rab-16;Ras-related protein Rab-24	Rab24	P35290
	952	CTP:phosphoethanolamine cytidylyltransferase;Ethanolamine-phosphate cytidylyltransferase;Phosphorylethanolamine transferase	Pcyt2	Q922E4
	953	Class II mMOB1;Mob1 homolog 3;Mps one binder kinase activator-like 3;Preimplantation protein 3	Mob3;Mobkl3;Prei3	Q6PEB6
	954	Vacuolar proton pump subunit G 1;V-ATPase 13 kDa subunit 1;V-type proton ATPase subunit G 1	Atp6g1;Atp6v1g1	Q9CR51
	955	BR serine/threonine-protein kinase 1;Serine/threonine-protein kinase SAD-B	Brsk1;Gm1100	Q5RJI5
	956	Heme oxygenase 2	Hmox2	O70252
	957	BTB/POZ domain-containing protein KCTD12;Pfetin;Predominantly fetal expressed T1 domain	Kctd12;Pfet1	Q6WVG3
	958	Protein Hook homolog 3	Hook3	Q8BUK6
	959	Basic leucine zipper and W2 domain-containing protein 1	Bzw1	Q9CQC6
	960	Sm protein B;Small nuclear ribonucleoprotein-associated protein B;Sm protein D;Sm protein N;Small nuclear ribonucleoprotein-associated protein N;Tissue-specific-splicing protein	Snrpb;Smn;Snrpn	P27048
	961	Inorganic pyrophosphatase 2, mitochondrial;Pyrophosphate phospho-hydrolase 2	Ppa2	Q91VM9
	962	Erythrocyte tropomodulin;Tropomodulin-1	Tmod;Tmod1	P49813
	963	Syntaxin-1B	Stx1b;Stx1b1;Stx1b2	P61264
	964	54 kDa VacA-interacting protein;90 kDa N-WASP-interacting protein;90 kDa SH3 protein interacting with Nck;NCK-interacting protein with SH3 domain;N-WASP-binding protein;SH3 adapter protein SPIN90;Wiskott-Aldrich syndrome protein-binding protein WISH	Nckipsd;Spin90;Wasbp	Q9ESJ4
	965	Probable fructose-2,6-bisphosphatase TIGAR;TP53-induced glycolysis and apoptosis regulator	Tigar	Q8BZA9
	966	E3 ubiquitin-protein ligase NEDD4;Neural precursor cell expressed developmentally down-regulated protein 4	Kiaa0093;Nedd4;Nedd-4;Nedd4a	P46935
	967	Phosphoribosyl pyrophosphate synthase II;Ribose-phosphate pyrophosphokinase 2	Prps2	Q9CS42
	968	Mineralocorticoid receptor;Nuclear receptor subfamily 3 group C member 2	Mlr;Nr3c2	Q8VII8
	969	Calcium/calmodulin-dependent protein kinase kinase 2;Calcium/calmodulin-dependent protein kinase kinase beta	Camkk2;Kiaa0787	Q8C078
	970	eIF-3 p48;Eukaryotic translation initiation factor 3 subunit 6;Eukaryotic translation initiation factor 3 subunit E;Mammary tumor-associated protein INT-6;MMTV integration site 6;Viral integration site protein INT-6	Eif3e;Eif3s6;Int6	P60229
	971	Carboxymethylenebutenolidase homolog	Cmbl	Q8R1G2
	972	U1 small nuclear ribonucleoprotein A	Rnu1a-1;Snrpa	Q62189
	973	Glycine- and tyrosine-rich RNA-binding protein;Heterogeneous nuclear ribonucleoprotein Q;NS1-associated protein 1;pp68;Synaptotagmin-binding, cytoplasmic RNA-interacting protein	Hnrpq;Nsap1;Nsap1l;Syncrip	Q7TMK9
	974	Signal transducing adapter molecule 1	Stam;Stam1	P70297
	975	Interleukin enhancer-binding factor 2;Nuclear factor of activated T-cells 45 kDa	Ilf2;Nf45	Q9CXY6
	976	200 kDa neurofilament protein;Neurofilament heavy polypeptide;Neurofilament triplet H protein	Kiaa0845;Nefh;Nfh	P19246
	977	Metavinculin;Vinculin	Vcl	Q64727
	978	Neural-specific protein-tyrosine phosphatase;Striatum-enriched protein-tyrosine phosphatase;Tyrosine-protein phosphatase non-receptor type 5	Ptpn5	P54830
	979	Aldehyde reductase;Aldose reductase-related protein 2;Fibroblast growth factor-regulated protein;Protein FR-1	Akr1b8;Fgfrp	P45377
	980	6-pyruvoyl tetrahydrobiopterin synthase	Pts	Q9R1Z7
	981	Cell division control-related protein 1;Peanut-like protein 1;Septin-5	Pnutl1;Sept5	Q9Z2Q6
	982	Pyridoxamine-phosphate oxidase;Pyridoxine-5-phosphate oxidase	Pnpo	Q91XF0
	983	Asparagine synthetase [glutamine-hydrolyzing];Glutamine-dependent asparagine synthetase	Asns	Q61024
	984	EH domain-containing protein 3	Ehd2;Ehd3	Q9QXY6
	985	Adapter-related protein complex 1 subunit gamma-1;Adaptor protein complex AP-1 subunit gamma-1;AP-1 complex subunit gamma-1;Clathrin assembly protein complex 1 gamma-1 large chain;Gamma1-adaptin;Gamma-adaptin;Golgi adaptor HA1/AP1 adaptin subunit gamma-1	Adtg;Ap1g1;Clapg1	P22892
	986	Charged multivesicular body protein 4b;Chromatin-modifying protein 4b	Chmp4b	Q9D8B3
	987	ER-Golgi intermediate compartment 53 kDa protein;Lectin mannose-binding 1;p58;Protein ERGIC-53	Ergic53;Lman1	Q9D0F3
	988	Ubiquitin carboxyl-terminal hydrolase isozyme L5;Ubiquitin C-terminal hydrolase UCH37;Ubiquitin thioesterase L5	Uch37;Uchl5	Q9WUP7
	989	Nucleolar phosphoprotein B23;Nucleolar protein NO38;Nucleophosmin;Numatrin	Npm1	Q61937
	990	Clavesin-1;Retinaldehyde-binding protein 1-like 1	Clvs1;Rlbp1l1	Q9D4C9
	991	eIF3 p116;eIF-3-eta;Eukaryotic translation initiation factor 3 subunit 9;Eukaryotic translation initiation factor 3 subunit B	Eif3b;Eif3s9	Q8JZQ9
	992	Coiled-coil domain-containing protein 92	Ccdc92;D5Bwg0834e	Q8VDN4
	993	Vimentin	Vim	P20152
	994	Ran-binding protein 3	Ranbp3	Q9CT10
	995	Ran GTPase-activating protein 1	Fug1;Rangap1	P46061
	996	Calcineurin-like phosphoesterase domain-containing protein 1	Cpped1;Cstp1	Q8BFS6
	997	ADP-ribosylation factor 6	Arf6	P62331
	998	Arf-GAP with GTPase, ANK repeat and PH domain-containing protein 3;Centaurin-gamma-3;CRAM-associated GTPase;MR1-interacting protein	Agap3;Centg3	Q8VHH5
	999	28 kDa heat- and acid-stable phosphoprotein;PDGFA-associated protein 1;PDGF-associated protein	Pdap1	Q3UHX2
	1000	Rab-12;Ras-related protein Rab-21	Rab21	P35282
	1001	Secretory carrier-associated membrane protein 1	Scamp1	Q8K021
	1002	Vacuolar protein sorting-associated protein 26B;Vesicle protein sorting 26B	Vps26b	Q8C0E2
	1003	Interleukin-25;Stromal cell-derived growth factor SF20;UPF0556 protein C19orf10 homolog	D17Wsu104e;Il25	Q9CPT4
	1004	Brain protein H19;Membrane-associated protein HEM-2;MH19;Nck-associated protein 1;p125Nap1	Hem2;Kiaa0587;Nap1;Nckap1	P28660
	1005	O-phosphoserine phosphohydrolase;Phosphoserine phosphatase	Psph	Q99LS3
	1006	DnaJ homolog subfamily C member 6;Putative tyrosine-protein phosphatase auxilin	Dnajc6;Kiaa0473	Q80TZ3
	1007	Endoplasmic reticulum resident protein 29	Erp29	P57759
	1008			P04370
	1009	Eukaryotic peptide chain release factor subunit 1	Etf1	Q8BWY3
	1010	Fibroblast growth factor 12;Fibroblast growth factor homologous factor 1;Myocyte-activating factor	Fgf12;Fhf1	P61329
	1011	40S ribosomal protein S13	Rps13	P62301
	1012	Cyclophilin B;CYP-S1;Peptidyl-prolyl cis-trans isomerase B;Rotamase B;S-cyclophilin	Ppib	P24369
	1013	Cellular retinaldehyde-binding protein;Retinaldehyde-binding protein 1	Cralbp;Rlbp1	Q9Z275
	1014	Alpha-1-microglobulin;Bikunin;HI-30;Inter-alpha-trypsin inhibitor light chain;Protein AMBP;Trypstatin	Ambp;Itil	Q07456
	1015	Rab GTPase-binding effector protein 1;Rabaptin-5;Rabaptin-5alpha	Rab5ep;Rabep1;Rabpt5;Rabpt5a	O35551
	1016	Magnesium-dependent phosphatase 1	Mdp1	Q9D967
	1017	Glutathione S-transferase Mu 7;GST class-mu 7	Gstm7	Q80W21
	1018	40S ribosomal protein S16	Rps16	P14131
	1019	Abhydrolase domain-containing protein 14B;CCG1-interacting factor B	Abhd14b;Cib	Q8VCR7
	1020	RING finger protein 22;RING finger protein HAC1;Tripartite motif-containing protein 3	Hac1;Rnf22;Trim3	Q9R1R2
	1021	Acyl-coenzyme A thioesterase 1;CTE-I;Inducible cytosolic acyl-coenzyme A thioester hydrolase;Long chain acyl-CoA thioester hydrolase;Acyl coenzyme A thioester hydrolase;Acyl-coenzyme A thioesterase 2, mitochondrial;MTE-I;Very-long-chain acyl-CoA thioesterase	Acot1;Cte1;Acot2;Mte1	O55137
	1022	Dimeric dihydrodiol dehydrogenase;D-xylose 1-dehydrogenase;D-xylose-NADP dehydrogenase;Trans-1,2-dihydrobenzene-1,2-diol dehydrogenase	Dhdh	Q9DBB8
	1023	60S ribosomal protein L22;Heparin-binding protein HBp15	Rpl22	P67984
	1024	UBX domain-containing protein 1;UBX domain-containing protein 6	Ubxd1;Ubxdc2;Ubxn6	Q99PL6
	1025	Serine/threonine-protein kinase 39;STE20/SPS1-related proline-alanine-rich protein kinase	Spak;Stk39	Q9Z1W9
	1026	Dematin;Erythrocyte membrane protein band 4.9	Epb4.9;Epb49	Q9WV69
	1027	14 kDa thioredoxin-related protein;Protein 42-9-9;Thioredoxin domain-containing protein 17;Thioredoxin-like protein 5	Txndc17;Txnl5	Q9CQM5
	1028	Ubiquitin-like protein 4A;Ubiquitin-like protein GDX	Gdx;Ubl4;Ubl4a	P21126
	1029	Salt-inducible kinase 3;Serine/threonine-protein kinase QSK;Serine/threonine-protein kinase SIK3	Kiaa0999;Qsk;Sik3	Q6P4S6
	1030	11S regulator complex subunit alpha;Activator of multicatalytic protease subunit 1;Proteasome activator 28 subunit alpha;Proteasome activator complex subunit 1	Psme1	P97371
	1031	Threonine--tRNA ligase;Threonyl-tRNA synthetase, cytoplasmic	Tars	Q9D0R2
	1032	60S ribosomal protein L7	Rpl7	P14148
	1033	60S ribosomal protein L32	Rpl32	P62911
	1034	Interferon-inducible double stranded RNA-dependent protein kinase activator A;PKR-associated protein X;PKR-associating protein X;Protein activator of the interferon-induced protein kinase;Protein kinase, interferon-inducible double stranded RNA-dependent activator	Prkra;Rax	Q9WTX2
	1035	BM89 antigen;Major synaptic vesicle protein p38;Synaptophysin	Syp	Q62277
	1036	Aminoacyl tRNA synthase complex-interacting multifunctional protein 2;Multisynthase complex auxiliary component p38;Protein JTV-1	Aimp2;Jtv1	Q8R010
	1037	Liprin-alpha-3;Protein tyrosine phosphatase receptor type f polypeptide-interacting protein alpha-3	Ppfia3	P60469
	1038	Axonal transporter of synaptic vesicles;Kinesin-like protein KIF1A	Atsv;Kif1;Kif1a	P33173
	1039	Imidazoline receptor 1;Imidazoline receptor I-1-like protein;Imidazoline-1 receptor;Nischarin	Kiaa0975;Nisch	Q80TM9
	1040	Protein disulfide-isomerase A6;Thioredoxin domain-containing protein 7	Pdia6;Txndc7	Q922R8
	1041	Nitrilase homolog 2;Omega-amidase NIT2	D16Ertd502e;Nit2	Q9JHW2
	1042	Ras-related GTP-binding protein A;Ras-related GTP-binding protein B	Rraga;Rragb	Q80X95
	1043	Superoxide dismutase [Mn], mitochondrial	Sod2;Sod-2	P09671
	1044	60S ribosomal protein L10;Protein QM homolog;60S ribosomal protein L10-like	Qm;Rpl10;Rpl10l	Q6ZWV3
	1045	D4;Rho GDP-dissociation inhibitor 2;Rho-GDI beta	Arhgdib;Gdid4	Q61599
	1046	TBC1 domain family member 24	Kiaa1171;Tbc1d24	Q3UUG6
	1047	Ras-related protein Krev-1;Ras-related protein Rap-1A	Krev-1;Rap1a	P62835
	1048	Elongation factor 1-delta	Eef1d	P57776
	1049	60S ribosomal protein L24	Rpl24	Q8BP67
	1050	p164 ROCK-2;Rho-associated protein kinase 2;Rho-associated, coiled-coil-containing protein kinase 2	Rock2	P70336
	1051	60S ribosomal protein L9	Rpl9	P51410
	1052	Glucosamine-6-phosphate deaminase 2;Glucosamine-6-phosphate isomerase 2	Gnpda2;Kiaa4008	Q9CRC9
	1053	Protein FAM98B	Fam98b	Q80VD1
	1054	Isopentenyl pyrophosphate isomerase 1;Isopentenyl-diphosphate Delta-isomerase 1	Idi1	P58044
	1055	Cathepsin B;Cathepsin B heavy chain;Cathepsin B light chain;Cathepsin B1	Ctsb	P10605
	1056	ALG-257;PMP41;Probable calcium-binding protein ALG-2;Programmed cell death protein 6	Alg2;Pdcd6	P12815
	1057	Enhancer of rudimentary homolog	Erh	P84089
	1058	Acylamino-acid-releasing enzyme;Acylaminoacyl-peptidase;Acyl-peptide hydrolase	Apeh	Q8R146
	1059	40S ribosomal protein S2;40S ribosomal protein S4;Protein LLRep3	Llrep3;Rps2;Rps4	P25444
	1060	Ras-related protein Rab-35	Rab35	Q6PHN9
	1061	Sodium/potassium-dependent ATPase subunit beta-3;Sodium/potassium-transporting ATPase subunit beta-3	Atp1b3	P97370
	1062	Spermatid perinuclear RNA-binding protein	Spnr;Strbp	Q91WM1
	1063	CArG-binding factor-A;Heterogeneous nuclear ribonucleoprotein A/B	Cbf-a;Cgbfa;Hnrnpab;Hnrpab	Q99020
	1064	Addicsin;ADP-ribosylation factor-like protein 6-interacting protein 5;Glutamate transporter EAAC1-interacting protein;GTRAP3-18;PRA1 family protein 3;Prenylated Rab acceptor protein 2;Protein JWa	Aip5;Arl6ip5;Jwa;Pra2;Praf3	Q8R5J9
	1065	Chromobox protein homolog 3;Heterochromatin protein 1 homolog gamma;M32;Modifier 2 protein;Chromobox protein homolog 5;Heterochromatin protein 1 homolog alpha;Chromobox protein homolog 1;Heterochromatin protein 1 homolog beta;Heterochromatin protein p25;M31;Modifier 1 protein	Cbx3;Cbx5;Hp1a;Cbx;Cbx1	P23198
	1066	60S ribosomal protein L6;TAX-responsive enhancer element-binding protein 107	Rpl6	P47911
	1067	Inter alpha-trypsin inhibitor, heavy chain 4	Itih4;RP23-205O23.1-002	A6X935
	1068	TBC1 domain family member 17	Tbc1d17	Q8BYH7
	1069	KIF1-binding protein	Kbp;Kiaa1279	Q6ZPU9
	1070	Protein transport protein Sec31A;SEC31-like protein 1;SEC31-related protein A	Sec31a;Sec31l1	Q3UPL0
	1071	Transmembrane and coiled-coil domain-containing protein 1	Tmco1	Q921L3
	1072	Casein kinase II subunit beta;Phosvitin	Ck2n;Csnk2b	P67871
	1073	Eukaryotic translation initiation factor 5	Eif5	P59325
	1074	Heme-binding protein 1;p22HBP	Hbp;Hebp1	Q9R257
	1075	K(+) channel subunit beta-2;Kv-beta-2;Neuroimmune protein F5;Voltage-gated potassium channel subunit beta-2	Ckbeta2;I2rf5;Kcnab2;Kcnb3	P62482
	1076	Alpha(B)-crystallin;Alpha-crystallin B chain;P23	Crya2;Cryab	P23927
	1077	AMPA-selective glutamate receptor 2;GluR-B;GluR-K2;Glutamate receptor 2;Glutamate receptor ionotropic, AMPA 2	Glur2;Gria2	P23819
	1078	49 kDa TATA box-binding protein-interacting protein;DNA helicase p50;Pontin 52;RuvB-like 1;TIP49a	Ruvbl1;Tip49;Tip49a	P60122
	1079	Neural Wiskott-Aldrich syndrome protein	Wasl	Q91YD9
	1080	c-H-ras;GTPase HRas;GTPase HRas, N-terminally processed;H-Ras-1;p21ras;Transforming protein p21	Hras;Hras1	Q61411
	1081	Axonal membrane protein GAP-43;Calmodulin-binding protein P-57;Growth-associated protein 43;Neuromodulin	Basp2;Gap43	P06837
	1082	COP9 signalosome complex subunit 7b;JAB1-containing signalosome subunit 7b	Cops7b;Csn7b	Q8BV13
	1083	60 kDa chaperonin;60 kDa heat shock protein, mitochondrial;Chaperonin 60;Heat shock protein 60;HSP-65;Mitochondrial matrix protein P1	Hsp60;Hspd1	P63038
	1084			Q7M6Y3
	1085	40S ribosomal protein S8	Rps8	P62242
	1086	Leucyl-cystinyl aminopeptidase;Oxytocinase	Lnpep	Q8C129
	1087	Sorting nexin-27	Kiaa0488;Snx27	Q3UHD6
	1088	Crk-like protein	Crkl;Crkol	P47941
	1089	Plectin-1;Plectin-6	Plec1	Q9QXS1
	1090	Eukaryotic translation initiation factor 4 gamma 1	Eif4g1	Q6NZJ6
	1091	39 kDa phosphoribosypyrophosphate synthase-associated protein;Phosphoribosyl pyrophosphate synthase-associated protein 1	Prpsap1	Q9D0M1
	1092	Microsomal signal peptidase 22/23 kDa subunit;Signal peptidase complex subunit 3	Spc22;Spcs3	Q9D365
	1093	PtdIns-4,5-P2 4-Ptase II;Transmembrane protein 55A;Type II phosphatidylinositol 4,5-bisphosphate 4-phosphatase	Tmem55a	Q9CZX7
	1094	Gamma-aminobutyric acid type B receptor subunit 1	Gabbr1	Q9WV18
	1095	U6 snRNA-associated Sm-like protein LSm3	Lsm3	P62311
	1096	Fibronectin type III and SPRY domain-containing protein 1	Fsd1	Q7TPM6
	1097	AAC-11;Apoptosis inhibitor 5	Api5	O35841
	1098	Mammalian ependymin-related protein 1	Epdr1;Epdr2;Merp1;Merp2	Q99M71
	1099	5-phosphoribosylglycinamide transformylase;AIR synthase;GAR transformylase;Glycinamide ribonucleotide synthetase;Phosphoribosylamine--glycine ligase;Phosphoribosyl-aminoimidazole synthetase;Phosphoribosylformylglycinamidine cyclo-ligase;Phosphoribosylglycinamide formyltransferase;Phosphoribosylglycinamide synthetase;Trifunctional purine biosynthetic protein adenosine-3	Gart	Q64737
	1100	Ectonucleotide pyrophosphatase/phosphodiesterase family member 6;Ectonucleotide pyrophosphatase/phosphodiesterase family member 6 soluble form	Enpp6	Q8BGN3
	1101	TAR DNA-binding protein 43	Tardbp;Tdp43	Q921F2
	1102	Acetate--CoA ligase;Acetyl-CoA synthetase;Acetyl-coenzyme A synthetase, cytoplasmic;Acyl-activating enzyme;Acyl-CoA synthetase short-chain family member 2	Acas2;Acecs1;Acss2	Q9QXG4
	1103	N-acetylneuraminate lyase;N-acetylneuraminate pyruvate-lyase;N-acetylneuraminic acid aldolase;Sialate lyase;Sialate-pyruvate lyase;Sialic acid aldolase;Sialic acid lyase	Npl	Q9DCJ9
	1104	Lysine--tRNA ligase;Lysyl-tRNA synthetase	Kars	Q99MN1
	1105	Cullin-1	Cul1	Q9WTX6
	1106	MAP7 domain-containing protein 1	Kiaa1187;Map7d1;Mtap7d1	A2AJI0
	1107	Defender against cell death 1;Dolichyl-diphosphooligosaccharide--protein glycosyltransferase subunit DAD1	Dad1	P61804
	1108	ELAV-like neuronal protein 1;ELAV-like protein 2;Hu-antigen B;Nervous system-specific RNA-binding protein Mel-N1	Elavl2;Hub	Q60899
	1109	eIF3 p66;eIF-3-zeta;Eukaryotic translation initiation factor 3 subunit 7;Eukaryotic translation initiation factor 3 subunit D	Eif3d;Eif3s7	O70194
	1110	Basolateral Na-K-Cl symporter;Bumetanide-sensitive sodium-(potassium)-chloride cotransporter 1;Solute carrier family 12 member 2	Nkcc1;Slc12a2	P55012
	1111	Eukaryotic translation initiation factor 3 subunit M;PCI domain-containing protein 1	Eif3m;Pcid1	Q99JX4
	1112	40S ribosomal protein S26	Rps26	P62855
	1113	ESP10;Radixin	Rdx	P26043
	1114	Acidic leucine-rich EGF-like domain-containing brain protein;Chondroitin sulfate proteoglycan 5;Neuroglycan C	Caleb;Cspg5;Ngc	Q71M36
	1115	N-myc downstream-regulated gene 1 protein;Protein NDRG1	Ndr1;Ndrg1;Ndrl;Tdd5	Q62433
	1116	40S ribosomal protein S4, X isoform	Rps4;Rps4x	P62702
	1117	Prefoldin subunit 3;Von Hippel-Lindau-binding protein 1	Pfdn3;Vbp1	P61759
	1118	CAP-Gly domain-containing linker protein 2;Cytoplasmic linker protein 115;Cytoplasmic linker protein 2	Clip2;Cyln2;Kiaa0291	Q9Z0H8
	1119	Coatomer subunit epsilon;Epsilon-coat protein	Cope;Cope1	O89079
	1120	Choroideraemia protein homolog;Rab escort protein 1;Rab proteins geranylgeranyltransferase component A 1	Chm;Rep1	Q9QXG2
	1121	CREB-regulated transcription coactivator 1;Mucoepidermoid carcinoma translocated protein 1 homolog;Transducer of regulated cAMP response element-binding protein 1	Crtc1;Kiaa0616;Mect1;Torc1	Q68ED7
	1122	Synaptogyrin-1	Syngr1	O55100
	1123	Dynamin-3	Dnm3;Kiaa0820	Q8BZ98
	1124	11S regulator complex subunit gamma;Activator of multicatalytic protease subunit 3;Ki nuclear autoantigen;Proteasome activator 28 subunit gamma;Proteasome activator complex subunit 3	Psme3	P61290
	1125	Adenine nucleotide translocator 1;ADP,ATP carrier protein 1;ADP,ATP carrier protein, heart/skeletal muscle isoform T1;ADP/ATP translocase 1;mANC1;Solute carrier family 25 member 4	Anc1;Ant1;Slc25a4	P48962
	1126	DnaJ homolog subfamily C member 8	Dnajc8	Q6NZB0
	1127	Coatomer subunit gamma;Gamma-coat protein	Copg;Copg1	Q9QZE5
	1128	Ubiquitin-associated protein 2-like	Ubap2l	Q80X50
	1129	Leucine-rich repeat-containing protein 47	Kiaa1185;Lrrc47	Q505F5
	1130	Tumor protein D52	Tpd52	Q62393
	1131	Cullin-2	Cul2	Q9D4H8
	1132	Neuronal membrane glycoprotein M6-b	Gpm6b;M6b	P35803
	1133	Neural RAP guanine nucleotide exchange protein;PDZ domain-containing guanine nucleotide exchange factor 1;Rap guanine nucleotide exchange factor 2	Kiaa0313;Pdzgef1;Rapgef2	Q8CHG7
	1134	UPF0587 protein C1orf123 homolog		Q8BHG2
	1135	Thiopurine methyltransferase;Thiopurine S-methyltransferase	Tpmt	O55060
	1136	Orphan sodium- and chloride-dependent neurotransmitter transporter NTT4;Solute carrier family 6 member 17	Ntt4;Slc6a17	Q8BJI1
	1137	Cellular thyroid hormone-binding protein;Endoplasmic reticulum resident protein 59;p55;Prolyl 4-hydroxylase subunit beta;Protein disulfide-isomerase	P4hb;Pdia1	P09103
	1138	Endophilin-B2;SH3 domain-containing GRB2-like protein B2	Kiaa1848;Sh3glb2	Q8R3V5
	1139	Hydroxyacylglutathione hydrolase-like protein	Haghl	Q9DB32
	1140	Fibroblast growth factor-inducible protein 13;Protein phosphatase 1C;Protein phosphatase 1G;Protein phosphatase 2C isoform gamma;Protein phosphatase magnesium-dependent 1 gamma	Fin13;Ppm1c;Ppm1g	Q61074
	1141	Arginine--tRNA ligase;Arginyl-tRNA synthetase, cytoplasmic	Rars	Q9D0I9
	1142	Complement C1q subcomponent subunit C	C1qc;C1qg	Q02105
	1143	60 kDa poly(U)-binding-splicing factor;Poly(U)-binding-splicing factor PUF60	Puf60	Q3UEB3
	1144	Neuron-specific antigen HPC-1;Syntaxin-1A	Stx1a	O35526
	1145	Gamma-PAK;p21-activated kinase 2;PAK-2p27;PAK-2p34;Serine/threonine-protein kinase PAK 2	Pak2	Q8CIN4
	1146	Septin-11	D5Ertd606e;Sept11	Q8C1B7
	1147	RNA-binding protein EWS	Ews;Ewsh;Ewsr1	Q61545
	1148	UPF0363 protein C7orf20 homolog		Q9D1H7
	1149	Bifunctional coenzyme A synthase;Dephospho-CoA kinase;Dephospho-CoA pyrophosphorylase;Dephosphocoenzyme A kinase;Pantetheine-phosphate adenylyltransferase;Phosphopantetheine adenylyltransferase	Coasy;Ukr1	Q9DBL7
	1150	46 kDa mannose 6-phosphate receptor;Cation-dependent mannose-6-phosphate receptor	46mpr;M6pr	P24668
	1151	ATP-dependent helicase RENT1;Nonsense mRNA reducing factor 1;Regulator of nonsense transcripts 1;Up-frameshift suppressor 1 homolog	Rent1;Upf1	Q9EPU0
	1152	Heterogeneous nuclear ribonucleoprotein F;Heterogeneous nuclear ribonucleoprotein F, N-terminally processed	Hnrnpf;Hnrpf	Q9Z2X1
	1153	Integrin-associated protein;Leukocyte surface antigen CD47	Cd47	Q61735
	1154	Eukaryotic translation initiation factor 4B	Eif4b	Q8BGD9
	1155	Etk4;Serine/threonine-protein kinase 2;STE20-like serine/threonine-protein kinase;STE20-related kinase SMAK;STE20-related serine/threonine-protein kinase	Kiaa0204;Slk;Stk2	O54988
	1156	E3 ubiquitin-protein ligase HUWE1;E3Histone;HECT, UBA and WWE domain-containing protein 1;Upstream regulatory element-binding protein 1	Huwe1;Kiaa0312;Ureb1	Q7TMY8
	1157	Heterogeneous nuclear ribonucleoproteins A2/B1	Hnrnpa2b1;Hnrpa2b1	O88569
	1158	WD repeat-containing protein 82	Cdw5;Wdr82	Q8BFQ4
	1159	ELKL motif kinase 1;MAP/microtubule affinity-regulating kinase 2;Serine/threonine-protein kinase MARK2	Emk;Mark2	Q05512
	1160	LisH domain and HEAT repeat-containing protein KIAA1468	Kiaa1468	Q148V7
	1161	Citrate synthase, mitochondrial	Cs	Q9CZU6
	1162	1,5-anhydro-D-fructose reductase;Aldo-keto reductase family 1 member C-like protein 2;Aldo-keto reductase family 1 member E1;Aldo-keto reductase family 1 member E2	Akr1cl2;Akr1e1;Akr1e2	Q9DCT1
	1163	Apolipoprotein J;Clusterin;Clusterin alpha chain;Clusterin beta chain;Clustrin;Sulfated glycoprotein 2	Apoj;Clu;Msgp-2	Q06890
	1164	Vesicle transport through interaction with t-SNAREs homolog 1A;Vesicle transport v-SNARE protein Vti1-like 2;Vti1-rp2	Vti1;Vti1a;Vti1l2	O89116
	1165	Centrosomin;eIF3 p167;eIF3 p180;eIF3 p185;eIF-3-theta;Eukaryotic translation initiation factor 3 subunit 10;Eukaryotic translation initiation factor 3 subunit A;p162	Csma;Eif3;Eif3a;Eif3s10	P23116
	1166	Ig heavy chain V region 93G7;Ig heavy chain V region 36-65		P01746
	1167	60S ribosomal protein L27a;L29	Rpl27a	P14115
	1168	Myelodysplasia-myeloid leukemia factor 2;Myeloid leukemia factor 2	Mlf2	Q99KX1
	1169	Mitsugumin-23;Transmembrane protein 109	Tmem109	Q3UBX0
	1170	Channel-associated protein of synapse-110;Disks large homolog 2;Postsynaptic density protein PSD-93	Dlg2;Dlgh2	Q91XM9
	1171	Parkinson disease 7 domain-containing protein 1	Pddc1	Q8BFQ8
	1172	Regulator of G-protein signaling 7	Rgs7	O54829
	1173	eIF3 p110;Eukaryotic translation initiation factor 3 subunit 8;Eukaryotic translation initiation factor 3 subunit C	Eif3c;Eif3s8	Q8R1B4
	1174	Dual specificity mitogen-activated protein kinase kinase 6;MAPK/ERK kinase 6;SAPKK3;Dual specificity mitogen-activated protein kinase kinase 3;MAPK/ERK kinase 3	Map2k6;Prkmk6;Sapkk3;Map2k3	P70236
	1175	40S ribosomal protein S25	Rps25	P62852
	1176	ADP-ribosylation factor-like protein 6-interacting protein 1;Protein TBX2	Arl6ip;Arl6ip1	Q9JKW0
	1177	CDC10 protein homolog;Septin-7	Cdc10;Sept7	O55131
	1178	IRES-specific cellular trans-acting factor 45 kDa;Mpp1;Proliferation-associated protein 1;Proliferation-associated protein 2G4;Protein p38-2G4	Ebp1;Pa2g4;Plfap	P50580
	1179	U2 small nuclear ribonucleoprotein A	Snrpa1	P57784
	1180	DEAH box protein 15;Putative pre-mRNA-splicing factor ATP-dependent RNA helicase DHX15	Ddx15;Deah9;Dhx15	O35286
	1181	Aminoacyl tRNA synthase complex-interacting multifunctional protein 1;Endothelial monocyte-activating polypeptide 2;Endothelial monocyte-activating polypeptide II;Multisynthase complex auxiliary component p43;Small inducible cytokine subfamily E member 1	Aimp1;Emap2;Scye1	P31230
	1182	Olfactory marker protein	Omp	Q64288
	1183	Neutral alpha-glucosidase C	Ganc	Q8BVW0
	1184	Desmoplakin III;Desmoplakin-3;Junction plakoglobin	Jup	Q02257
	1185	Neuro-oncological ventral antigen 1;RNA-binding protein Nova-1;Ventral neuron-specific protein 1	Nova1	Q9JKN6
	1186	60S ribosomal protein L8	Rpl8	P62918
	1187	Importin-9;Importin-9a;Importin-9b;Ran-binding protein 9	Imp9;Ipo9;Ranbp9	Q91YE6
	1188	80K-H protein;Glucosidase 2 subunit beta;Glucosidase II subunit beta;Protein kinase C substrate 60.1 kDa protein heavy chain	Prkcsh	O08795
	1189	Alpha-coat protein;Coatomer subunit alpha;Proxenin;Xenin;Xenopsin-related peptide	Copa	Q8CIE6
	1190	Oncogenic protein-associated protein E6-AP;Ubiquitin-protein ligase E3A	Ube3a	O08759
	1191	Intercellular adhesion molecule 5;Telencephalin	Icam3;Icam5;Tlcn	Q60625
	1192	Thy-1 antigen;Thy-1 membrane glycoprotein	Thy1;Thy-1	P01831
	1193	Heterogeneous nuclear ribonucleoprotein H;Heterogeneous nuclear ribonucleoprotein H2	Hnrnph2;Hnrph2	P70333
	1194	Stromal interaction molecule 1	Sim;Stim1	P70302
	1195	60S ribosomal protein L4	Rpl4	Q9D8E6
	1196	Regulatory protein TSC-22;TGFB-stimulated clone 22 homolog;Transforming growth factor beta-1-induced transcript 4 protein;TSC22 domain family protein 1;TSC22-related inducible leucine zipper 1b	Kiaa1994;Tgfb1i4;Tilz1b;Tsc22	P62500
	1197	Protein disulfide-isomerase TMX3;Thioredoxin domain-containing protein 10;Thioredoxin-related transmembrane protein 3	Kiaa1830;Tmx3;Txndc10	Q8BXZ1
	1198	Formylglycinamide ribotide amidotransferase;Formylglycinamide ribotide synthetase;Phosphoribosylformylglycinamidine synthase	Kiaa0361;Pfas	Q5SUR0
	1199	LDLR chaperone MESD;Mesoderm development candidate 2;Mesoderm development protein	Mesd;Mesdc2	Q9ERE7
	1200	TIP41-like protein	Tiprl	Q8BH58
	1201	Protein mago nashi homolog;Protein mago nashi homolog 1-related	Magoh;Magoh-rs1	P61327
	1202	TP53RK-binding protein	Tprkb	Q8QZZ7
	1203	Cleavage and polyadenylation specificity factor subunit 5;Nucleoside diphosphate-linked moiety X motif 21	Cpsf5;Nudt21	Q9CQF3
	1204	Cell differentiation protein RCD1 homolog;EPO-induced protein FL10	Rcd1;Rqcd1	Q9JKY0
	1205	C-1-tetrahydrofolate synthase, cytoplasmic;Formyltetrahydrofolate synthetase;Methenyltetrahydrofolate cyclohydrolase;Methylenetetrahydrofolate dehydrogenase	Mthfd1	Q922D8
	1206	60S ribosomal protein L17	Rpl17	Q9CPR4
	1207	GTP-binding protein SAR1b	Sar1b;Sara1b;Sara2	Q9CQC9
	1208	Cold shock domain-containing protein E1	Csde1;D3Jfr1	Q91W50
	1209	eIF-3 p25;Eukaryotic translation initiation factor 3 subunit 12;Eukaryotic translation initiation factor 3 subunit K	Eif3k;Eif3s12	Q9DBZ5
	1210	Eukaryotic translation initiation factor 2 subunit 2;Eukaryotic translation initiation factor 2 subunit beta	Eif2s2	Q99L45
	1211	60S ribosomal protein L36a;60S ribosomal protein L44	Rpl36a;Rpl44	P83882
	1212	BRO1 domain-containing protein BROX	Brox	Q8K2Q7
	1213	13 kDa FK506-binding protein;FK506-binding protein 2;Immunophilin FKBP13;Peptidyl-prolyl cis-trans isomerase FKBP2;Rotamase	Fkbp13;Fkbp2	P45878
	1214	Beta-tubulin cofactor D;Tubulin-folding cofactor D;Tubulin-specific chaperone D	Tbcd	Q8BYA0
	1215	Emerin	Emd;Sta	O08579
	1216	Conventional kinesin heavy chain;Kinesin-1 heavy chain;Ubiquitous kinesin heavy chain	Khcs;Kif5b;Kns1	Q61768
	1217	CaMK-like CREB regulatory kinase 2;Doublecortin-like and CAM kinase-like 2;Doublecortin-like kinase 2;Serine/threonine-protein kinase DCLK2	Dcamkl2;Dclk2	Q6PGN3
	1218	Cathepsin D	Ctsd	P18242
	1219	CpG island protein;Factor VIII intron 22 protein	F8a;F8a1	Q00558
	1220			P27546
	1221	Dlgh4 protein;MAGUK p55 subfamily member 6;P55T protein;Protein associated with Lin-7 2	Dlgh4;Mpp6;Pals2	Q9JLB0
	1222	Anamorsin;Cytokine-induced apoptosis inhibitor 1;Fe-S cluster assembly protein DRE2 homolog	Ciapin1	Q8WTY4
	1223	Isocitrate dehydrogenase [NAD] subunit alpha, mitochondrial;Isocitric dehydrogenase subunit alpha;NAD(+)-specific ICDH subunit alpha	Idh3a	Q9D6R2
	1224	Androgen receptor-associated protein 54;E3 ubiquitin-protein ligase RNF14;Protein Triad2;RING finger protein 14	Ara54;Rnf14;Triad2	Q9JI90
	1225	40S ribosomal protein S24	Rps24	P62849
	1226	Neurotrimin	Hnt;Nt;Ntm	Q99PJ0
	1227	Carboxypeptidase E;Carboxypeptidase H;Enkephalin convertase;Prohormone-processing carboxypeptidase	Cpe	Q00493
	1228	Kinesin light chain 2	Klc2	O88448
	1229	Phosphate carrier protein, mitochondrial;Phosphate transport protein;Solute carrier family 25 member 3	Slc25a3	Q8VEM8
	1230	Bruno-like protein 3;CUG triplet repeat RNA-binding protein 2;CUG-BP- and ETR-3-like factor 2;CUGBP Elav-like family member 2;ELAV-type RNA-binding protein 3;Neuroblastoma apoptosis-related RNA-binding protein;RNA-binding protein BRUNOL-3	Celf2;Cugbp2;Napor	Q9Z0H4
	1231	Programmed cell death protein 10;TF-1 cell apoptosis-related protein 15	Pdcd10;Tfar15	Q8VE70
	1232	Deubiquitinating enzyme FAF-X;Fat facets homolog;Fat facets protein-related, X-linked;Probable ubiquitin carboxyl-terminal hydrolase FAF-X;Ubiquitin carboxyl-terminal hydrolase FAM;Ubiquitin thioesterase FAF-X;Ubiquitin-specific protease 9, X chromosome;Ubiquitin-specific-processing protease FAF-X	Fafl;Fam;Usp9x	P70398
	1233	Protein quaking	Qk;Qk1;Qka1;Qki	Q9QYS9
	1234	Abelson interactor 1;Abl interactor 1;Ablphilin-1;e3B1;Eps8 SH3 domain-binding protein;Spectrin SH3 domain-binding protein 1	Abi1;Ssh3bp1	Q8CBW3
	1235	60S ribosomal protein L28	Rpl28	P41105
	1236	40S ribosomal protein S12	Rps12	P63323
	1237	Cellular glutathione peroxidase;Glutathione peroxidase 1	Gpx1	P11352
	1238	EPS-15-interacting protein 2;Epsin-2;Intersectin-EH-binding protein 2	Epn2	Q8CHU3
	1239	Inter-alpha-trypsin inhibitor heavy chain H3	Itih3	Q61704
	1240	MAP kinase-activating death domain protein;Rab3 GDP/GTP exchange factor	Kiaa0358;Madd	Q80U28
	1241	HD domain-containing protein 2	Hddc2	Q3SXD3
	1242	ASF/SF2;Splicing factor, arginine/serine-rich 1	Sfrs1	Q6PDM2
	1243	Neuronal-specific septin-3	Sep3;Sept3	Q9Z1S5
	1244	Choline phosphatase 3;Phosphatidylcholine-hydrolyzing phospholipase D3;Phospholipase D3;Schwannoma-associated protein 9	Pld3;Sam9	O35405
	1245	Archain;Coatomer subunit delta;Delta-coat protein	Arcn1;Copd	Q5XJY5
	1246	Ras-related protein Rab-4B	Rab4;Rab4b	Q91ZR1
	1247	60S ribosomal protein L14	Rpl14	Q9CR57
	1248	Putative uncharacterized protein	Hnrnpa0;Hnrpa0;Klhl3	Q9CX86
	1249	Ataxin-2;Spinocerebellar ataxia type 2 protein homolog	Atx2;Atxn2;Sca2	O70305
	1250	MAP/microtubule affinity-regulating kinase 4	Kiaa1860;Mark4	Q8CIP4
	1251	Ras-related protein Rab-3B	Rab3b	Q9CZT8
	1252	GPI transamidase component PIG-T;Neuronal development-associated protein 7;Phosphatidylinositol-glycan biosynthesis class T protein	Ndap7;Pigt	Q8BXQ2
	1253	Cytosolic epoxide hydrolase;Epoxide hydratase;Epoxide hydrolase 2;Soluble epoxide hydrolase	Eph2;Ephx2	P34914
	1254	60S ribosomal protein L15	Rpl15	Q9CZM2
	1255	Down syndrome critical region protein 2 homolog;Proteasome assembly chaperone 1	Dscr2;Psmg1	Q9JK23
	1256	Phospholipase A-2-activating protein	Plaa;Plap	P27612
	1257	Target of Myb protein 1	Tom1	O88746
	1258	Novel ankyrin repeat domain containing protein	Gm1337;RP23-204G5.3-001	A2ARS0
	1259	Brain-specific angiogenesis inhibitor 1-associated protein 2;Insulin receptor substrate protein of 53 kDa;Insulin receptor tyrosine kinase 53 kDa substrate	Baiap2	Q8BKX1
	1260	Atlastin-1;Spastic paraplegia 3A homolog	Atl1;Spg3a	Q8BH66
	1261	Annexin A11;Annexin XI;Annexin-11;Calcyclin-associated annexin 50	Anx11;Anxa11	P97384
	1262	Beige-like protein;Lipopolysaccharide-responsive and beige-like anchor protein	Bgl;Lba;Lrba	Q9ESE1
	1263	Limbic system-associated membrane protein	Lsamp	Q8BLK3
	1264	Aggrecan core protein;Cartilage-specific proteoglycan core protein	Acan;Agc;Agc1	Q61282
	1265	Fragile X mental retardation syndrome-related protein 1	Fxr1;Fxr1h	Q61584
	1266	F-box only protein 7	Fbxo7	Q3U7U3
	1267	40S ribosomal protein S5;40S ribosomal protein S5, N-terminally processed	Rps5	P97461
	1268	Oncogene c-mel;Ras-related protein Rab-8A	Mel;Rab8;Rab8a	P55258
	1269	Nucleolysin TIAR;TIA-1-related protein	Tial1	P70318
	1270	120 kDa lysosomal membrane glycoprotein;CD107 antigen-like family member A;LGP-120;Lysosomal membrane glycoprotein A;Lysosome-associated membrane glycoprotein 1;P2B	Lamp1;Lamp-1	P11438
	1271	Cholesterol 24-hydroxylase;Cytochrome P450 46A1	Cyp46;Cyp46a1	Q9WVK8
	1272	60S ribosomal protein L11	Rpl11	Q9CXW4
	1273	U1 small nuclear ribonucleoprotein 70 kDa	Snrnp70;Snrp70	Q62376
	1274	1,4-alpha-glucan-branching enzyme;Brancher enzyme;Glycogen-branching enzyme	Gbe1	Q9D6Y9
	1275	Protein kinase C alpha type	Pkca;Prkca	P20444
	1276	Microsomal glutathione S-transferase 3;Microsomal GST-III	Mgst3	Q9CPU4
	1277	60S ribosomal protein L12	Rpl12	P35979
	1278	Arginine-rich protein;Mesencephalic astrocyte-derived neurotrophic factor;Protein ARMET	Armet;Manf	Q9CXI5
	1279	40S ribosomal protein S15a	Rps15a	P62245
	1280	Bifunctional aminoacyl-tRNA synthetase;Glutamate--tRNA ligase;Glutamyl-tRNA synthetase;Proline--tRNA ligase;Prolyl-tRNA synthetase	Eprs;Qprs	Q8CGC7
	1281	25 kDa FK506-binding protein;FK506-binding protein 3;Immunophilin FKBP25;Peptidyl-prolyl cis-trans isomerase FKBP3;Rapamycin-selective 25 kDa immunophilin;Rotamase	Fkbp25;Fkbp3	Q62446
	1282	Deubiquitinating enzyme 15;Ubiquitin carboxyl-terminal hydrolase 15;Ubiquitin thioesterase 15;Ubiquitin-specific-processing protease 15	Usp15	Q8R5H1
	1283	Plasma membrane calcium ATPase isoform 2;Plasma membrane calcium pump isoform 2;Plasma membrane calcium-transporting ATPase 2	Atp2b2;Pmca2	Q9R0K7
	1284	Splicing factor U2AF 65 kDa subunit;U2 auxiliary factor 65 kDa subunit;U2 snRNP auxiliary factor large subunit	U2af2;U2af65	P26369
	1285	Arf-GAP with GTPase, ANK repeat and PH domain-containing protein 2;Centaurin-gamma-1;Phosphatidylinositol-3-kinase enhancer	Agap2;Centg1;Kiaa0167	Q3UHD9
	1286	Leucine-zipper-containing LZF;Protein rogdi homolog	Lzf;Rogdi	Q3TDK6
	1287	Cargo selection protein TIP47;Mannose-6-phosphate receptor-binding protein 1;Perilipin-3	M6prbp1;Plin3;Tip47	Q9DBG5
	1288	Rab3 GTPase-activating protein 150 kDa subunit;Rab3 GTPase-activating protein non-catalytic subunit;Rab3-GAP p150;Rab3-GAP regulatory subunit	Kiaa0839;Rab3gap2	Q8BMG7
	1289	GAP and centrosome-associated protein;Rab GTPase-activating protein 1;Rab6 GTPase-activating protein GAPCenA	Kiaa4104;Rabgap1	A2AWA9
	1290	Adapter-related protein complex 3 sigma-2 subunit;AP-3 complex subunit sigma-2;AP-3 complex subunit sigma-3B;Sigma-3B-adaptin;Sigma-adaptin 3b	Ap3s2	Q8BSZ2
	1291	RNA 3-terminal phosphate cyclase;RNA terminal phosphate cyclase domain-containing protein 1	Rpc1;Rtcd1	Q9D7H3
	1292	Beta-coat protein;Coatomer subunit beta;p102	Copb2	O55029
	1293	Ankyrin repeat-containing protein C20orf12 homolog		Q8C008
	1294	(S)-3-amino-2-methylpropionate transaminase;4-aminobutyrate aminotransferase, mitochondrial;GABA aminotransferase;Gamma-amino-N-butyrate transaminase;L-AIBAT	Abat;Gabat	P61922
	1295	Abelson interactor 2;Abl interactor 2	Abi2	P62484
	1296			Q8C8R3
	1297	Sodium pump subunit alpha-1;Sodium/potassium-transporting ATPase subunit alpha-1	Atp1a1	Q8VDN2
	1298	C-Jun-amino-terminal kinase-interacting protein 4;JNK/SAPK-associated protein 2;JNK-associated leucine-zipper protein;Mitogen-activated protein kinase 8-interacting protein 4;Sperm-associated antigen 9	Jip4;Jsap2;Kiaa0516;Mapk8ip4	Q58A65
	1299	Casein kinase I isoform alpha;CK1	Csnk1a1	Q8BK63
	1300	Gene Y protein;Tripartite motif-containing protein 46;Tripartite, fibronectin type-III and C-terminal SPRY motif protein	Trific;Trim46	Q7TNM2
	1301	OMPdecase;Orotate phosphoribosyltransferase;Orotidine 5-phosphate decarboxylase;Uridine 5-monophosphate synthase	Umps	P13439
	1302	Prolyl endopeptidase-like;Prolylendopeptidase-like	Kiaa0436;Prepl	Q8C167
	1303	Matrin-3	Matr3	Q8K310
	1304	Phospholysine phosphohistidine inorganic pyrophosphate phosphatase	Lhpp	Q9D7I5
	1305	40S ribosomal protein S28	Rps28	P62858
	1306	Cell adhesion molecule 2;Immunoglobulin superfamily member 4D;Nectin-like protein 3	Cadm2;Igsf4d;Necl3	Q8BLQ9
	1307	C1 esterase inhibitor;C1-inhibiting factor;Plasma protease C1 inhibitor;Serpin G1	C1nh;Serping1	P97290
	1308	Deubiquitinating enzyme 7;Herpesvirus-associated ubiquitin-specific protease;Ubiquitin carboxyl-terminal hydrolase 7;Ubiquitin thioesterase 7;Ubiquitin-specific-processing protease 7	Hausp;Usp7	Q6A4J8
	1309			Q9Z204
	1310	Gamma-tropomyosin;Tropomyosin alpha-3 chain;Tropomyosin-3	Tpm3;Tpm5;Tpm-5	P21107
	1311	Neuronal pentraxin I;Neuronal pentraxin-1	Nptx1	Q62443
	1312	Signal-induced proliferation-associated 1-like protein 1	Kiaa0440;Sipa1l1	Q8C0T5
	1313	Protein LSM12 homolog	Lsm12	Q9D0R8
	1314	p65;Synaptotagmin I;Synaptotagmin-1	Syt1	P46096
	1315	ZW10 interactor;ZW10-interacting protein 1	D10Ertd749e;Zwint	Q9CQU5
	1316	Cytoplasmic dynein 1 intermediate chain 2;Cytoplasmic dynein intermediate chain 2;Dynein intermediate chain 2, cytosolic	Dnci2;Dncic2;Dync1i2	O88487
	1317	Palmitoyl-protein hydrolase 1;Palmitoyl-protein thioesterase 1	Ppt;Ppt1	O88531
	1318	Numb-like protein;Protein numb homolog	Nbl;Numbl;Numb	O08919
	1319	RAB3 GTPase-activating protein 130 kDa subunit;Rab3 GTPase-activating protein catalytic subunit;Rab3-GAP p130	Kiaa0066;Rab3gap;Rab3gap1	Q80UJ7
	1320	140 kDa Ca(2+)-binding protein;Hypoxia up-regulated protein 1	Grp170;Hyou1	Q9JKR6
	1321	AKT-interacting protein;FT1;Fused toes protein	Aktip;Fif;Ft1;Fts	Q64362
	1322	Alpha-CP3;Poly(rC)-binding protein 3	Pcbp3	P57722
	1323	Protein tweety homolog 1	Ttyh1	Q9D3A9
	1324	P39;Physophilin;Vacuolar proton pump subunit d 1;V-ATPase 40 kDa accessory protein;V-ATPase AC39 subunit;V-type proton ATPase subunit d 1	Atp6d;Atp6v0d1	P51863
	1325	Argininosuccinate lyase;Arginosuccinase	Asl	Q91YI0
	1326	Alcadein-alpha;Calsyntenin-1;C-terminal fragment 1-alpha;CTF1-alpha;Soluble Alc-alpha	Clstn1;Cs1;Cstn1;Kiaa0911	Q9EPL2
	1327	p53-induced gene 11 protein;Transformation related protein 53 inducible protein 11;Tumor protein p53-inducible protein 11	Pig11;Tp53i11;Trp53i11	Q4QQM4
	1328	Protein DB83;Transmembrane protein 33	Db83;Tmem33	Q9CR67
	1329	CAP-Gly domain-containing linker protein 1;Restin	Clip1;Kiaa4046;Rsn	Q922J3
	1330	Protein ariadne-1 homolog;UbcH7-binding protein;UbcM4-interacting protein 77;Ubiquitin-conjugating enzyme E2-binding protein 1	Ari;Arih1;Ubch7bp;Uip77	Q9Z1K5
	1331	Adipocyte plasma membrane-associated protein;Protein DD16	Apmap	Q9D7N9
	1332	ATPase class I type 8A member 1;Chromaffin granule ATPase II;Probable phospholipid-transporting ATPase IA	Atp8a1;Atpc1	P70704
	1333	Syntaxin-7	Stx7;Syn7	O70439
	1334	Phosphatidylinositol-5-phosphate 4-kinase type II gamma;Phosphatidylinositol-5-phosphate 4-kinase type-2 gamma	Pip4k2c;Pip5k2c	Q91XU3
	1335	Uncharacterized glycosyltransferase AGO61	Ago61	Q8BW41
	1336	Extracellular matrix protein 2;Matrix glycoprotein Sc1;SPARC-like protein 1	Ecm2;Sc1;Sparcl1	P70663
	1337	GRIP1-associated protein 1;HCMV-interacting protein	DXImx47e;Gripap1;Kiaa1167	Q8VD04
	1338	Squamous cell carcinoma antigen recognized by T-cells 3;Tumor-rejection antigen SART3	Kiaa0156;Sart3	Q9JLI8
	1339	Mossy fiber terminal-associated vertebrate-specific presynaptic protein;Protein FAM79A;Tumor protein p63-regulated gene 1-like protein	Fam79a;Mover;Tprg1l;Tprgl	Q9DBS2
	1340	Coiled-coil domain-containing protein 104	Ccdc104	Q8C6E0
	1341	Beta-coat protein;Coatomer subunit beta	Copb;Copb1	Q9JIF7
	1342	Phosphatidylinositide phosphatase SAC1;Suppressor of actin mutations 1-like protein	Kiaa0851;Sac1;Sacm1l	Q9EP69
	1343	Antioxidant protein 1;Perioredoxin-3;Protein MER5;PRX III;Thioredoxin-dependent peroxide reductase, mitochondrial	Aop1;Mer5;Prdx3	P20108
	1344	Histone-arginine N-methyltransferase PRMT5;Jak-binding protein 1;Protein arginine N-methyltransferase 5;Shk1 kinase-binding protein 1 homolog	Jbp1;Prmt5;Skb1	Q8CIG8
	1345	Methionine--tRNA ligase;Methionyl-tRNA synthetase, cytoplasmic	Mars	Q68FL6
	1346	Excitatory amino acid transporter 2;GLT-1;Sodium-dependent glutamate/aspartate transporter 2;Solute carrier family 1 member 2	Eaat2;Glt1;Slc1a2	P43006
	1347	Dolichol-phosphate mannose synthase;Dolichol-phosphate mannosyltransferase;Dolichyl-phosphate beta-D-mannosyltransferase;Mannose-P-dolichol synthase	Dpm1	O70152
	1348	Paraspeckle component 1;Paraspeckle protein 1	Psp1;Pspc1	Q8R326
	1349	GAP SH3 domain-binding protein 2;Ras GTPase-activating protein-binding protein 2	G3bp2	P97379
	1350	GAA1 protein homolog;Glycosylphosphatidylinositol anchor attachment 1 protein	Gaa1;Gpaa1	Q9WTK3
	1351	Loss of heterozygosity 11 chromosomal region 2 gene A protein homolog;von Willebrand factor A domain-containing protein 5A	Loh11cr2a;Vwa5a	Q99KC8
	1352	CLIP-associating protein 2;Cytoplasmic linker-associated protein 2	Clasp2;Kiaa0627	Q8BRT1
	1353	Importin-4;Importin-4a;Ran-binding protein 4	Imp4a;Ipo4;Ranbp4	Q8VI75
	1354			E9Q8I9
	1355	Deubiquitinating protein VCIP135;Valosin-containing protein p97/p47 complex-interacting protein 1;Valosin-containing protein p97/p47 complex-interacting protein p135	Vcip135;Vcpip1	Q8CDG3
	1356	DNA-binding p52/p100 complex, 100 kDa subunit;Polypyrimidine tract-binding protein-associated-splicing factor;Splicing factor, proline- and glutamine-rich	Sfpq	Q8VIJ6
	1357	Voltage-dependent calcium channel subunit alpha-2/delta-1;Voltage-dependent calcium channel subunit alpha-2-1;Voltage-dependent calcium channel subunit delta-1;Voltage-gated calcium channel subunit alpha-2/delta-1	Cacna2;Cacna2d1	O08532
	1358	Diphosphoinositol pentakisphosphate kinase 1;Histidine acid phosphatase domain-containing protein 2A;Inositol hexakisphosphate and diphosphoinositol-pentakisphosphate kinase 1;InsP6 and PP-IP5 kinase 1;VIP1 homolog	Hisppd2a;Kiaa0377;Ppip5k1;Vip1	A2ARP1
	1359	Receptor expression-enhancing protein 2	Reep2	Q8VCD6
	1360	CT-BRI3;Integral membrane protein 2C;Transmembrane protein BRI3	Itm2c	Q91VK4
	1361	Adenine nucleotide translocator 2;ADP,ATP carrier protein 2;ADP/ATP translocase 2;Solute carrier family 25 member 5	Ant2;Slc25a5	P51881
	1362	Splicing factor U2AF 35 kDa subunit;U2 auxiliary factor 35 kDa subunit;U2 snRNP auxiliary factor small subunit;Splicing factor U2AF 26 kDa subunit;U2 auxiliary factor 26;U2 small nuclear RNA auxiliary factor 1-like protein 4	U2af1;U2af1l4;U2af26	Q9D883
	1363	40S ribosomal protein S10	Rps10	P63325
	1364	60S ribosomal protein L38	Rpl38	Q9JJI8
	1365	Methionine aminopeptidase 1;Peptidase M 1	Metap1	Q8BP48
	1366	Double-stranded RNA-binding protein Staufen homolog 2	Stau2	Q8CJ67
	1367	Molecule associated with JAK3 N-terminus;Myosin containing a PDZ domain;Myosin-XVIIIa	Myo18a;Myspdz	Q9JMH9
	1368	Serine/threonine-protein kinase 24;Serine/threonine-protein kinase 25;Ste20-like kinase;Sterile 20/oxidant stress-response kinase 1;Mammalian STE20-like protein kinase 4;Serine/threonine-protein kinase MST4;STE20-like kinase MST4	Stk24;Sok1;Stk25;Mst4	Q99KH8
	1369	ADP-ribosylation factor-like protein 10C;ADP-ribosylation factor-like protein 8B;Novel small G protein indispensable for equal chromosome segregation 1	Arl10c;Arl8b;Gie1	Q9CQW2
	1370	Cytosolic 5-nucleotidase II;Cytosolic purine 5-nucleotidase	Nt5c2	Q3V1L4
	1371	Uncharacterized protein C1orf96 homolog		Q8QZT2
	1372	Diacylglycerol kinase beta;Diglyceride kinase beta	Dgkb;Kiaa0718	Q6NS52
	1373	Myelin expression factor 2	Kiaa1341;Mef2;Myef2	Q8C854
	1374	Leucine--tRNA ligase;Leucyl-tRNA synthetase, cytoplasmic	Lars	Q8BMJ2
	1375	Putative uncharacterized protein;Rbmxrt protein;RNA binding motif protein, X chromosome retrogene	Rbmxrt	Q91VM5
	1376	Vacuolar protein sorting-associated protein 45	Vps45;Vps45a	P97390
	1377			Q99P72
	1378	Inverted formin-2	Inf2	Q0GNC1
	1379	Outer mitochondrial membrane protein porin 1;Plasmalemmal porin;Voltage-dependent anion-selective channel protein 1;Voltage-dependent anion-selective channel protein 5	Vdac1;Vdac5	Q60932
	1380	Cytidine monophosphokinase 1;Uridine monophosphokinase 1;Uridine-cytidine kinase 1	Uck1;Umpk	P52623
	1381	C-Myc-binding protein Mm-1;EIG-1;Myc modulator 1;Prefoldin subunit 5	Eig1;Mm1;Pfd5;Pfdn5	Q9WU28
	1382	Guanine nucleotide-binding protein subunit alpha-11	Gna11;Gna-11	P21278
	1383	Calcium regulator SV2A;Synaptic vesicle glycoprotein 2A	Kiaa0736;Sv2;Sv2a	Q9JIS5
	1384	Calcium-binding protein 39-like;Mo25-like protein	Cab39l	Q9DB16
	1385	Clathrin-coated vesicle/synaptic vesicle proton pump 116 kDa subunit;Vacuolar adenosine triphosphatase subunit Ac116;Vacuolar proton pump subunit 1;Vacuolar proton translocating ATPase 116 kDa subunit a isoform 1;V-type proton ATPase 116 kDa subunit a isoform 1	Atp6n1;Atp6v0a1	Q9Z1G4
	1386	Cysteine--tRNA ligase;Cysteinyl-tRNA synthetase, cytoplasmic	Cars	Q9ER72
	1387	Neurotensin receptor 3;Sortilin	Sort1	Q6PHU5
	1388	ESCRT-I complex subunit TSG101;Tumor susceptibility gene 101 protein	Tsg101	Q61187
	1389	Citron Rho-interacting kinase;Rho-interacting, serine/threonine-protein kinase 21	Cit	P49025
	1390	17-beta-hydroxysteroid dehydrogenase 12;3-ketoacyl-CoA reductase;Estradiol 17-beta-dehydrogenase 12;KIK-I	Hsd17b12;Kik1	O70503
	1391	Signal recognition particle receptor subunit beta	Srprb	P47758
	1392	Trafficking protein particle complex subunit 5	Trappc5	Q9CQA1
	1393	WD repeat-containing protein 47	Kiaa0893;Wdr47	Q8CGF6
	1394	UPF0760 protein C2orf29 homolog	D1Bwg0212e	Q9CWN7
	1395	Glutamate dehydrogenase 1, mitochondrial	Glud;Glud1	P26443
	1396	Sodium- and chloride-dependent GABA transporter 1;Solute carrier family 6 member 1	Gabt1;Gat1;Gat-1;Slc6a1	P31648
	1397	Calmodulin-regulated spectrin-associated protein 1-like protein 1;Calmodulin-regulated spectrin-associated protein 2	Camsap1l1;Camsap2;Kiaa1078	Q8C1B1
	1398	Origin recognition complex subunit 5	Orc5;Orc5l	Q9WUV0
	1399	Connectin;Titin	Ttn	A2ASS6
	1400	KH domain-containing, RNA-binding, signal transduction-associated protein 3;RNA-binding protein Etoile;Sam68-like mammalian protein 2	Khdrbs3;Salp;Slm2	Q9R226
	1401	Anandamide amidohydrolase 1;Fatty-acid amide hydrolase 1;Oleamide hydrolase 1	Faah;Faah1	O08914
	1402	ATP-binding cassette sub-family A member 5	Abca5;Kiaa1888	Q8K448
	1403	60S acidic ribosomal protein P2	Rplp2	P99027
	1404	Kindred of IgLON;Neuronal growth regulator 1;Neurotractin	Kiaa3001;Negr1;Ntra	Q80Z24
	1405	Cytoskeleton-associated protein 5	Ckap5	A2AGT5
	1406	Connexin-43;Gap junction 43 kDa heart protein;Gap junction alpha-1 protein	Cxn-43;Gja1	P23242
	1407	AMP deaminase 2;AMP deaminase isoform L	Ampd2	Q9DBT5
	1408	N-acetyltransferase NAT13;N-alpha-acetyltransferase 50, NatE catalytic subunit	Mak3;Naa50;Nat13	Q6PGB6
	1409	Synaptobrevin-1;Vesicle-associated membrane protein 1	Syb1;Vamp1	Q62442
	1410	40S ribosomal protein S19	Rps19	Q9CZX8
	1411	eIF3 p42;eIF3 p44;eIF-3-delta;Eukaryotic translation initiation factor 3 RNA-binding subunit;Eukaryotic translation initiation factor 3 subunit 4;Eukaryotic translation initiation factor 3 subunit G	Eif3g;Eif3p42;Eif3s4	Q9Z1D1
	1412	Ras suppressor protein 1	Rsp1;Rsu1	Q01730
	1413	Leucine-rich repeat-containing protein 57	Lrrc57	Q9D1G5
	1414	IQ motif and SEC7 domain-containing protein 1	Iqsec1;Kiaa0763	Q8R0S2
	1415	60S ribosomal protein L13;A52	Rpl13	P47963
	1416	Receptor expression-enhancing protein 1	D6Ertd253e;Reep1	Q8BGH4
	1417	Calnexin	Canx	P35564
	1418	Mitotic checkpoint protein BUB3;WD repeat type I transmembrane protein A72.5	Bub3	Q9WVA3
	1419	60S ribosomal protein L10a;CSA-19;Neural precursor cell expressed developmentally down-regulated protein 6	Nedd6;Nedd-6;Rpl10a	P53026
	1420	Fertilization antigen 1;High mobility group-like nuclear protein 2 homolog 1;NHP2-like protein 1;Sperm-specific antigen 1;U4/U6.U5 tri-snRNP 15.5 kDa protein	Nhp2l1;Ssfa1	Q9D0T1
	1421	NUDT16-like protein 1;Protein syndesmos	Nudt16l1;Sdos	Q8VHN8
	1422	CAAX farnesyltransferase subunit alpha;FTase-alpha;Protein farnesyltransferase/geranylgeranyltransferase type-1 subunit alpha;Ras proteins prenyltransferase subunit alpha;Type I protein geranyl-geranyltransferase subunit alpha	Fnta	Q61239
	1423	Alpha-ketoglutarate-dependent dioxygenase FTO;Fat mass and obesity-associated protein;Protein fatso	Fto;Kiaa1752	Q8BGW1
	1424	Inositol polyphosphate 4-phosphatase type I;Type I inositol-3,4-bisphosphate 4-phosphatase	Inpp4a	Q9EPW0
	1425	Endophilin-3-interacting protein;SH3-containing GRB2-like protein 3-interacting protein 1	Sgip1	Q8VD37
	1426	Sodium/potassium-dependent ATPase subunit beta-1;Sodium/potassium-transporting ATPase subunit beta-1	Atp1b1;Atp4b	P14094
	1427	Vesicle transport protein SEC20	Bnip1;Sec20;Sec20l	Q6QD59
	1428	Ras-related protein Rab-31	Rab31	Q921E2
	1429	Adducin-like protein 70;Gamma-adducin	Add3;Addl	Q9QYB5
	1430	PEST proteolytic signal-containing nuclear protein	Pcnp	Q6P8I4
	1431	Rab-interacting lysosomal-like protein 1;RILP-like protein 1;Rab-interacting lysosomal-like protein 2;RILP-like protein 2	MNCb-2440;Rilpl1;Rilpl2	Q9JJC6
	1432	Ig gamma-3 chain C region		P03987
	1433	BRI3-binding protein	Bri3bp	Q8BXV2
	1434	Syntaxin-12	Stx12	Q9ER00
	1435	Guanine nucleotide exchange factor H1;LBCS first cousin;Lymphoid blast crisis-like 1;Oncogene LFC;Rho guanine nucleotide exchange factor 2;Rhobin	Arhgef2;Kiaa0651;Lbcl1;Lfc	Q60875
	1436	Synbindin;Trafficking protein particle complex subunit 4;TRS23 homolog	Sbdn;Trappc4	Q9ES56
	1437	100 kDa coactivator;p100 co-activator;Staphylococcal nuclease domain-containing protein 1	Snd1	Q78PY7
	1438	BTB/POZ domain-containing protein 17;Galectin-3-binding protein-like	Btbd17	Q9DB72
	1439	Ig kappa chain V-V region MPC11		P01633
	1440	Heterogeneous nuclear ribonucleoprotein U-like protein 1	Hnrnpul1;Hnrpul1	Q8VDM6
	1441	Alpha-D-mannoside mannohydrolase;Alpha-mannosidase 2C1;Mannosidase alpha class 2C member 1	Man2c1	Q91W89
	1442	2-arachidonoylglycerol hydrolase;Abhydrolase domain-containing protein 6;Monoacylglycerol lipase ABHD6	Abhd6	Q8R2Y0
	1443	5-oxo-L-prolinase;5-oxoprolinase;Pyroglutamase	Oplah	Q8K010
	1444	DDB1- and CUL4-associated factor 7;WD repeat-containing protein 68;WD repeat-containing protein An11 homolog	Dcaf7;Han11;Wdr68	P61963
	1445	Partner of RalBP1;RalBP1-associated Eps domain-containing protein 2;RalBP1-interacting protein 2	Pob1;Reps2	Q80XA6
	1446	Purine-rich element-binding protein gamma	Purg	Q8R4E6
	1447	WD repeat-containing protein 37	Kiaa0982;Wdr37	Q8CBE3
	1448	Endoplasmic reticulum stress-response protein 25;p26;Transmembrane emp24 domain-containing protein 4	Ers25;Tmed4	Q8R1V4
	1449	Bcl2-like protein blm;Coiled-coil domain-containing protein 132	Ccdc132;Kiaa1861	Q8CI71
	1450	Protein associated with Tlr4;Protein canopy homolog 3;Trinucleotide repeat-containing gene 5 protein	Cnpy3;Prat4a;Tnrc5	Q9DAU1
	1451	E3 ubiquitin-protein ligase TRIM32;Tripartite motif-containing protein 32	Trim32	Q8CH72
	1452	ARF GTPase-activating protein GIT1;G protein-coupled receptor kinase-interactor 1;GRK-interacting protein 1	Git1	Q68FF6
	1453	Charged multivesicular body protein 7;Chromatin-modifying protein 7	Chmp7	Q8R1T1
	1454	Diaphorase-1;NADH-cytochrome b5 reductase 3;NADH-cytochrome b5 reductase 3 membrane-bound form;NADH-cytochrome b5 reductase 3 soluble form	Cyb5r3;Dia1	Q9DCN2
	1455	Pre-mRNA-splicing factor SF3b 155 kDa subunit;Spliceosome-associated protein 155;Splicing factor 3B subunit 1	Sap155;Sf3b1	Q99NB9
	1456	eIF3 p35;eIF-3-alpha;Eukaryotic translation initiation factor 3 subunit 1;Eukaryotic translation initiation factor 3 subunit J;Eukaryotic translation initiation factor 3, subunit J;MCG11598;Putative uncharacterized protein	Eif3j;Eif3s1;mCG_11598	Q66JS6
	1457	CD81 partner 3;Glu-Trp-Ile EWI motif-containing protein 2;Immunoglobulin superfamily member 8;Keratinocyte-associated transmembrane protein 4;Prostaglandin regulatory-like protein	Ewi2;Igsf8;Kct4;Pgrl	Q8R366
	1458	CDGSH iron sulfur domain-containing protein 2;MitoNEET-related 1 protein;Nervous system over-expressed protein 70	Cdgsh2;Cisd2;Noxp70;Zcd2	Q9CQB5
	1459	60S ribosomal protein L13a;Transplantation antigen P198;Tum-P198 antigen	P198;Rpl13a;Tstap198-7	P19253
	1460	Excitatory amino acid transporter 1;Glial high affinity glutamate transporter;High-affinity neuronal glutamate transporter;Sodium-dependent glutamate/aspartate transporter 1;Solute carrier family 1 member 3	Eaat1;Gmt1;Slc1a3	P56564
	1461	HLA-B-associated transcript 2;Large proline-rich protein BAT2	Bat2	Q7TSC1
	1462	Catechol O-methyltransferase	Comt;Comt1	O88587
	1463	Ig kappa chain V-V region HP R16.7;Ig kappa chain V-V region HP 93G7;Ig kappa chain V-V region HP 123E6;Ig kappa chain V-V region HP 124E1;Ig kappa chain V-V region MOPC 173;Ig kappa chain V-V region NQ5-89.4		P01644
	1464			Q9JHR9
	1465	Peptide methionine sulfoxide reductase;Peptide-methionine (S)-S-oxide reductase;Protein-methionine-S-oxide reductase	Msra	Q9D6Y7
	1466	DnaJ homolog subfamily B member 4	Dnajb4	Q9D832
	1467	Dephospho-CoA kinase domain-containing protein	Dcakd	Q8BHC4
	1468	Endothelial differentiation inhibitory protein D10;SET domain-containing protein 3	D12Ertd771e;Setd3	Q91WC0
	1469	Ras-related protein Rab-8B	Rab8b	P61028
	1470	Pre-mRNA-splicing factor SF3b 130 kDa subunit;Spliceosome-associated protein 130;Splicing factor 3B subunit 3	Kiaa0017;Sf3b3	Q921M3
	1471	GPI transamidase component PIG-S;Phosphatidylinositol-glycan biosynthesis class S protein	Pigs	Q6PD26
	1472	Uncharacterized protein C6orf174 homolog		Q6NZL0
	1473	Uncharacterized protein C8orf37 homolog		Q3UJP5
	1474	Non-POU domain-containing octamer-binding protein	Nono	Q99K48
	1475	Cell adhesion molecule 4;Immunoglobulin superfamily member 4C;Nectin-like protein 4;TSLC1-like protein 2	Cadm4;Igsf4c;Necl4;Tsll2	Q8R464
	1476	Homer protein homolog 1;VASP/Ena-related gene up-regulated during seizure and LTP 1	Homer1;Vesl1	Q9Z2Y3
	1477	40S ribosomal protein S14	Rps14	P62264
	1478	Dolichyl-diphosphooligosaccharide--protein glycosyltransferase 67 kDa subunit;Dolichyl-diphosphooligosaccharide--protein glycosyltransferase subunit 1;Ribophorin I;Ribophorin-1	Rpn1	Q91YQ5
	1479	Metallo-beta-lactamase domain-containing protein 2	Mblac2	Q8BL86
	1480			E9Q401
	1481	Lectin mannose-binding 2;Vesicular integral-membrane protein VIP36	Lman2	Q9DBH5
	1482			G5E8K5
	1483	Dynactin subunit 6;Dynactin subunit p27;Protein WS-3	Dctn6;Ws3	Q9WUB4
	1484	Synaptopodin	Kiaa1029;Synpo	Q8CC35
	1485	Outer mitochondrial membrane protein porin 2;Voltage-dependent anion-selective channel protein 2;Voltage-dependent anion-selective channel protein 6	Vdac2;Vdac6	Q60930
	1486	Actin cross-linking family 7;Microtubule-actin cross-linking factor 1	Acf7;Aclp7;Macf;Macf1	Q9QXZ0
	1487	Nuclear protein localization protein 4 homolog	Kiaa1499;Npl4;Nploc4	P60670
	1488	RNA polymerase B transcription factor 3;Transcription factor BTF3	Btf3	Q64152
	1489	Deubiquitinating enzyme 46;Ubiquitin carboxyl-terminal hydrolase 46;Ubiquitin thioesterase 46;Ubiquitin-specific-processing protease 46	Usp46	P62069
	1490	Nucleoside diphosphate-linked moiety X motif 16;U8 snoRNA-decapping enzyme	Nudt16	Q6P3D0
	1491	GCS-alpha-1;Guanylate cyclase soluble subunit alpha-3;Soluble guanylate cyclase large subunit	Gucy1a1;Gucy1a3	Q9ERL9
	1492	Trafficking protein particle complex subunit 1	Trappc1	Q5NCF2
	1493	33 kDa VAMP-associated protein;Vesicle-associated membrane protein-associated protein A	Vap33;Vapa	Q9WV55
	1494	Endoplasmic reticulum-Golgi intermediate compartment protein 1;ER-Golgi intermediate compartment 32 kDa protein	Ergic1;Ergic32	Q9DC16
	1495	Glycoprotein 25L2;Transmembrane emp24 domain-containing protein 9	Gp25l2;Tmed9	Q99KF1
	1496	UPF0515 protein C19orf66 homolog		Q8CAK3
	1497	60S ribosomal protein L5	Rpl5	P47962
	1498	Frequenin homolog;Neuronal calcium sensor 1	Freq;Ncs1	Q8BNY6
	1499			E9Q557
	1500	DEAH box protein 30;Putative ATP-dependent RNA helicase DHX30	Dhx30;Helg	Q99PU8
	1501	Syntaxin-8;Syntaxin-like protein 3I35	Stx8	O88983
	1502	Kinesin light chain 1	Klc1;Kns2	O88447
	1503	A-kinase anchor protein 12;Germ cell lineage protein gercelin;Src-suppressed C kinase substrate	Akap12;Gag12;Ssecks	Q9WTQ5
	1504	Mitochondrial distribution and morphology protein 20;N-alpha-acetyltransferase 25, NatB auxiliary subunit;N-terminal acetyltransferase B complex subunit MDM20;N-terminal acetyltransferase B complex subunit NAA25	Mdm20;Naa25	Q8BWZ3
	1505	AMOG;Glial cell adhesion molecule;Sodium/potassium-dependent ATPase subunit beta-2;Sodium/potassium-transporting ATPase subunit beta-2	Atp1b2	P14231
	1506	N-acetyltransferase 5;N-alpha-acetyltransferase 20, NatB catalytic subunit;N-terminal acetyltransferase B complex catalytic subunit NAA20;N-terminal acetyltransferase B complex catalytic subunit NAT5	Naa20;Nat5	P61600
	1507	Proto-oncogene A-Raf;Serine/threonine-protein kinase A-Raf	Araf;A-raf;Araf1	P04627
	1508	Fox-1 homolog C	D11Bwg0517e	Q8BIF2
	1509	Endoplasmic reticulum resident protein 72;Protein disulfide-isomerase A4	Cai;Erp72;Pdia4	P08003
	1510	Cellular nucleic acid-binding protein;Zinc finger protein 9	Cnbp;Cnbp1;Znf9	P53996
	1511	Synaptogyrin-3	Syngr3	Q8R191
	1512			Q8BL65
	1513	Vacuolar proton pump subunit F;V-ATPase 14 kDa subunit;V-type proton ATPase subunit F	Atp6s14;Atp6v1f;Vatf	Q9D1K2
	1514	Putative uncharacterized protein	Gm1568	Q3UHB8
	1515	Probable saccharopine dehydrogenase	Sccpdh	Q8R127
	1516	Kinesin-2;Kinesin-like protein KIF2A	Kif2;Kif2a;Kns2	P28740
	1517	Epiplakin	Eppk1	Q8R0W0
	1518	Ig kappa chain V-V region K2		P01635
	1519	Protein transport protein Sec23A;SEC23-related protein A	Sec23;Sec23a;Sec23r	Q01405
	1520	Developmentally-regulated GTP-binding protein 1;Neural precursor cell expressed developmentally down-regulated protein 3	Drg;Drg1;Nedd3;Nedd-3	P32233
	1521	Inositol 1,4,5-trisphosphate receptor type 1;Inositol 1,4,5-trisphosphate-binding protein P400;IP3 receptor isoform 1;Protein PCD-6;Purkinje cell protein 1;Type 1 inositol 1,4,5-trisphosphate receptor	Insp3r;Itpr1;Pcd6;Pcp1	P11881
	1522	Tripeptidyl aminopeptidase;Tripeptidyl-peptidase 2;Tripeptidyl-peptidase II	Tpp2	Q64514
	1523	Transmembrane protein 35	Tmem35	Q9D328
	1524	Far upstream element-binding protein 1	D3Ertd330e;Fubp1	Q91WJ8
	1525	FTS and Hook-interacting protein;Protein FAM160A2	Fam160a2;Kiaa1759	Q3U2I3
	1526	Choline transporter-like protein 1;Solute carrier family 44 member 1	Cd92;Cdw92;Ctl1;Slc44a1	Q6X893
	1527	ADP-ribosylation factor-interacting protein 2;Arfaptin-2	Arfip2	Q8K221
	1528	Endothelial differentiation-related factor 1;Multiprotein-bridging factor 1	Edf1	Q9JMG1
	1529	eIF3 p40 subunit;eIF-3-gamma;Eukaryotic translation initiation factor 3 subunit 3;Eukaryotic translation initiation factor 3 subunit H	Eif3h;Eif3s3	Q91WK2
	1530	3-phosphoadenosine-5-phosphosulfate synthase;Adenosine-5-phosphosulfate 3-phosphotransferase;Adenylylsulfate 3-phosphotransferase;Adenylyl-sulfate kinase;APS kinase;ATP-sulfurylase;Bifunctional 3-phosphoadenosine 5-phosphosulfate synthase 1;Sulfate adenylate transferase;Sulfate adenylyltransferase;Sulfurylase kinase 1	Asapk;Atpsk1;Papss;Papss1	Q60967
	1531	Acupuncture-induced protein 1-L;Brain-specific receptor-like protein B;Seizure 6-like protein	Aig1l;Kiaa0927;Sez6l	Q6P1D5
	1532	38 kDa nuclear protein containing a WW domain;Polyglutamine tract-binding protein 1;Polyglutamine-binding protein 1	Npw38;Pqbp1	Q91VJ5
	1533	Alpha-2-macroglobulin receptor;Low-density lipoprotein receptor-related protein 1 515 kDa subunit;Low-density lipoprotein receptor-related protein 1 85 kDa subunit;Low-density lipoprotein receptor-related protein 1 intracellular domain;Prolow-density lipoprotein receptor-related protein 1	A2mr;Lrp1	Q91ZX7
	1534	Heterogeneous nuclear ribonucleoprotein M	Hnrnpm;Hnrpm	Q9D0E1
	1535	ATP-binding cassette sub-family F member 2	Abcf2	Q99LE6
	1536	Disks large homolog 1;Embryo-dlg/synapse-associated protein 97;Synapse-associated protein 97	Dlg1;Dlgh1	Q811D0
	1537	Rab11 family-interacting protein 1;Rab-coupling protein	Rab11fip1;Rcp	Q9D620
	1538	60S ribosomal protein L36	Rpl36	P47964
	1539	ATP-dependent RNA helicase A;DEAH box protein 9;Nuclear DNA helicase II	Ddx9;Dhx9	O70133
	1540	Insulin protease;Insulin-degrading enzyme;Insulysin	Ide	Q9JHR7
	1541	Brain link protein 2;Hyaluronan and proteoglycan link protein 4	Bral2;Hapln4;Lpr4	Q80WM4
	1542	Cleavage and polyadenylation specificity factor subunit 6	Cpsf6	Q6NVF9
	1543	GTP-binding protein 1	Gtpbp;Gtpbp1	O08582
	1544	Guanine nucleotide binding protein (G protein), alpha inhibiting 1	Gnai1	B2RSH2
	1545	DNA-directed RNA polymerase II subunit H;DNA-directed RNA polymerases I, II, and III subunit RPABC3;RPB17;RPB8 homolog	Polr2h	Q923G2
	1546	Protein WAVE-3;Wiskott-Aldrich syndrome protein family member 3	Wasf3;Wave3	Q8VHI6
	1547	CCR4-associated factor 1;CCR4-NOT transcription complex subunit 7	Caf1;Cnot7	Q60809
	1548	Butyrate-induced protein 1;Protein tyrosine phosphatase-like protein PTPLAD1;Protein-tyrosine phosphatase-like A domain-containing protein 1	Ptplad1	Q8K2C9
	1549	Annexin A2;Annexin II;Annexin-2;Calpactin I heavy chain;Calpactin-1 heavy chain;Chromobindin-8;Lipocortin II;p36;Placental anticoagulant protein IV;Protein I	Anx2;Anxa2;Cal1h	P07356
	1550	RING finger protein 214	Rnf214	Q8BFU3
	1551	Cullin-4B	Cul4b;mKIAA0695	A2A432
	1552	Gamma-glutamyltransferase 7;Gamma-glutamyltransferase 7 heavy chain;Gamma-glutamyltransferase 7 light chain;Gamma-glutamyltransferase-like 3;Gamma-glutamyltranspeptidase 7	Ggt7;Ggtl3	Q99JP7
	1553	CW17;Mammalian branch point-binding protein;Splicing factor 1;Transcription factor ZFM1;Zinc finger gene in MEN1 locus;Zinc finger protein 162	Sf1;Zfm1;Zfp162	Q64213
	1554	Acyl-CoA synthetase bubblegum family member 1;Gonadotropin-regulated long chain acyl CoA synthetase;Lipodisin;Long-chain-fatty-acid--CoA ligase ACSBG1	Acsbg1;Kiaa0631;Lpd	Q99PU5
	1555	Cytochrome b5 outer mitochondrial membrane isoform;Cytochrome b5 type B	Cyb5b;Cyb5m	Q9CQX2
	1556	cGMP-dependent 3,5-cyclic phosphodiesterase;Cyclic GMP-stimulated phosphodiesterase	Pde2a	Q922S4
	1557	Cell division protein kinase 18;PCTAIRE-motif protein kinase 3;Serine/threonine-protein kinase PCTAIRE-3;Cell division protein kinase 17;PCTAIRE-motif protein kinase 2;Serine/threonine-protein kinase PCTAIRE-2	Cdk18;Pctk3;Cdk17;Pctk2	Q04899
	1558	Arsenite-resistance protein 2;Serrate RNA effector molecule homolog	Ars2;Asr2;Srrt	Q99MR6
	1559	Eukaryotic translation initiation factor 1;Protein translation factor SUI1 homolog	Eif1;Sui1;Sui1-rs1	P48024
	1560	Electroneutral potassium-chloride cotransporter 2;K-Cl cotransporter 2;Neuronal K-Cl cotransporter;Solute carrier family 12 member 5	Kcc2;Kiaa1176;Slc12a5	Q91V14
	1561	ADP-ribosylation factor-binding protein GGA3;Golgi-localized, gamma ear-containing, ARF-binding protein 3	Gga3;Kiaa0154	Q8BMI3
	1562	Actin-binding LIM protein 1;Actin-binding LIM protein family member 1	Ablim;Ablim1;Kiaa0059	Q8K4G5
	1563	LCA-related phosphatase;PTPTY-28;Receptor-type tyrosine-protein phosphatase alpha	Lrp;Ptpa;Ptpra	P18052
	1564	Ras GTPase-activating-like protein IQGAP2	Iqgap2	Q3UQ44
	1565	Talin-1	Tln;Tln1	P26039
	1566	Putative uncharacterized protein;Tumor suppressor candidate 3	Tusc3	Q8BTV1
	1567	Protein VAC14 homolog	D8Wsu151e;Vac14	Q80WQ2
	1568	Paralemmin	Palm	Q9Z0P4
	1569	Diacylglycerol kinase zeta;Diglyceride kinase zeta	Dgkz	Q80UP3
	1570	Microtubule-associated protein 4	Map4;Mtap4	P27546
	1571	Endoplasmic reticulum resident protein 44;Thioredoxin domain-containing protein 4	Erp44;Kiaa0573;Txndc4	Q9D1Q6
	1572	Uncharacterized protein KIAA1467	Kiaa1467	Q8BYI8
	1573	Coactivator of activating protein 1 and estrogen receptors;RNA-binding motif protein 39;RNA-binding protein 39;RNA-binding region-containing protein 2;Transcription coactivator CAPER	Caper;Rbm39;Rnpc2	Q8VH51
	1574	1,4-beta-N-acetylmuramidase C;Lysozyme C type P;Lysozyme C-1;Lysozyme C type M;Lysozyme C-2	Lyz1;Lzp-s;Lyz;Lyz2;Lyzs	P17897
	1575	Wolframin	Wfs1	P56695
	1576	COMM domain-containing protein 9	Commd9	Q8K2Q0
	1577	Ermin;Juxtanodin	Ermn;Kiaa1189	Q5EBJ4
	1578	Rabphilin-11;WD repeat-containing protein 44	Wdr44	Q6NVE8
	1579	Uncharacterized protein KIAA0090	Kiaa0090	Q8C7X2
	1580	G protein beta subunit-like;Mammalian lethal with SEC13 protein 8;Target of rapamycin complex subunit LST8	Gbl;Lst8;Mlst8	Q9DCJ1
	1581	Coronin-2A	Coro2a	Q8C0P5
	1582	ELKL motif serine/threonine-protein kinase 3;MAP/microtubule affinity-regulating kinase 1;Serine/threonine-protein kinase MARK1	Emk3;Kiaa1477;Mark1	Q8VHJ5
	1583	DnaJ homolog subfamily B member 1;Heat shock 40 kDa protein 1	Dnajb1;Hsp40;Hspf1	Q9QYJ3
	1584	Septin-6	Kiaa0128;Sept6	Q9R1T4
	1585	Sorting nexin-5	Snx5	Q9D8U8
	1586	Interleukin enhancer-binding factor 3	Ilf3	Q9Z1X4
	1587	Protein RER1	Rer1	Q9CQU3
	1588	Eukaryotic translation initiation factor 4 gamma 2;Novel APOBEC-1 target 1;p97;Translation repressor NAT1	Eif4g2;Nat1	Q62448
	1589	Zinc finger RNA-binding protein	Zfr	O88532
	1590	Ran-binding protein 6	Ranbp6	Q8BIV3
	1591	Endoplasmic reticulum lipid raft-associated protein 2;Erlin-2;Stomatin-prohibitin-flotillin-HflC/K domain-containing protein 2	Erlin2;Spfh2	Q8BFZ9
	1592	Vesicle transport through interaction with t-SNAREs homolog 1B;Vesicle transport v-SNARE protein Vti1-like 1;Vti1-rp1	Vti1b;Vti1l1	O88384
	1593	Synaptic vesicle glycoprotein 2B	Kiaa0735;Sv2b	Q8BG39
	1594	MK2;Potassium voltage-gated channel subfamily A member 2;Voltage-gated potassium channel subunit Kv1.2;MK3;Potassium voltage-gated channel subfamily A member 3;Voltage-gated potassium channel subunit Kv1.3;MBK1;MKI;Potassium voltage-gated channel subfamily A member 1;Voltage-gated potassium channel subunit Kv1.1	Kcna2;Kcna3;Kcna1	P63141
	1595	Nebulette;Nebulette, isoform CRA_a;Putative uncharacterized protein	mCG_18450;Neb	Q9DC07
	1596	Striatin	Strn	O55106
	1597	Muscle and microspikes Ras;Ras-related protein M-Ras;Ras-related protein R-Ras3;X-Ras	Mras;Xras	O08989
	1598	Cleft lip and palate transmembrane protein 1 homolog;Thymic epithelial cell surface antigen	Clptm1;N14	Q8VBZ3
	1599	Huntingtin;Huntington disease protein homolog	Hd;Hdh;Htt	P42859
	1600	Lymphocyte antigen 6H	Ly6h	Q9WUC3
	1601	Na(+)/K(+) ATPase alpha(+) subunit;Sodium pump subunit alpha-2;Sodium/potassium-transporting ATPase subunit alpha-2	Atp1a2	Q6PIE5
	1602	Rab-interacting lysosomal protein	Rilp	Q5ND29
	1603	Reticulocalbin-2;Taipoxin-associated calcium-binding protein 49	Rcn2	Q8BP92
	1604	N-alpha-acetyltransferase 15, NatA auxiliary subunit;NMDA receptor-regulated protein 1;N-terminal acetyltransferase 1;Protein tubedown-1	Naa15;Narg1;Nat1;Tbdn-1	Q80UM3
	1605	Inter-alpha-trypsin inhibitor heavy chain H1	Itih1	Q61702
	1606	88 kDa diacylglycerol kinase;Diacylglycerol kinase gamma;Diglyceride kinase gamma	Dagk3;Dgkg	Q91WG7
	1607	Ensconsin;Epithelial microtubule-associated protein of 115 kDa;Microtubule-associated protein 7	Map7;Mtap7	O88735
	1608	Phosphofurin acidic cluster sorting protein 1	Pacs1	Q8K212
	1609	Tubulin--tyrosine ligase	Ttl	P38585
	1610	Exophilin-1;Rabphilin-3A	Rph3a	P47708
	1611	DEAH box protein 36;MLE-like protein 1;Probable ATP-dependent RNA helicase DHX36;RNA helicase associated with AU-rich element ARE	Ddx36;Dhx36;Kiaa1488;Mlel1	Q8VHK9
	1612	Guanine nucleotide-binding protein G(I)/G(S)/G(O) subunit gamma-4	Gng4;Gngt4	P50153
	1613	Dehydrogenase/reductase SDR family member 1	D14ertd484e;Dhrs1	Q99L04
	1614	Uncharacterized protein C10orf58 homolog		Q9CYH2
	1615	Fermitin family homolog 2;Kindlin-2;Pleckstrin homology domain-containing family C member 1	Fermt2;Plekhc1	Q8CIB5
	1616	H<beta>58 protein;Vacuolar protein sorting-associated protein 26A;Vesicle protein sorting 26A	Vps26;Vps26a	P40336
	1617	DIS3-like exonuclease 2	Dis3l2	Q8CI75
	1618	Prenylcysteine oxidase-like	Pcyox1l	Q8C7K6
	1619	Signal recognition particle 68 kDa protein	Srp68	Q8BMA6
	1620	HLA-B-associated transcript 5;Protein BAT5	Bat5;Ng26	Q9Z1Q2
	1621	eIF-4-gamma II;Eukaryotic translation initiation factor 4 gamma 3	Eif4g3	Q80XI3
	1622	Trafficking protein particle complex subunit 6B	Trappc6b	Q9D289
	1623	RNA-binding motif protein 14;RNA-binding protein 14	Rbm14	Q8C2Q3
	1624	Cytovillin;Ezrin;p81;Villin-2	Ezr;Vil2	P26040
	1625	Protein FAM61B;Protein LSM14 homolog B;RNA-associated protein 55B	Fam61b;Lsm14b;Rap55b	Q8CGC4
	1626	HDP-1;Helix-destabilizing protein;Heterogeneous nuclear ribonucleoprotein A1;hnRNP core protein A1;Single-strand-binding protein;Topoisomerase-inhibitor suppressed	Fli-2;Hnrnpa1;Hnrpa1;Tis	P49312
	1627	GABA(A) receptor subunit alpha-1;Gamma-aminobutyric acid receptor subunit alpha-1;GABA(A) receptor subunit alpha-5;Gamma-aminobutyric acid receptor subunit alpha-5	Gabra1;Gabra-1;Gabra5	P62812
	1628	Contactin-associated protein 1;MHDNIV;NCP1;Neurexin IV;Neurexin-4;Paranodin	Cntnap1;Nrxn4	O54991
	1629	Serine/arginine-rich protein-specific kinase 2;Serine/threonine-protein kinase SRPK2;SFRS protein kinase 2	Srpk2	O54781
	1630	60S ribosomal protein L37a	Rpl37a	P61514
	1631	PAI1 RNA-binding protein 1;Plasminogen activator inhibitor 1 RNA-binding protein;SERPINE1 mRNA-binding protein 1	Pairbp1;Serbp1	Q9CY58
	1632	Epidermal growth factor receptor pathway substrate 15-related sequence;Epidermal growth factor receptor substrate 15-like 1;Eps15-related protein	Eps15l1;Eps15R;Eps15-rs	Q60902
	1633	Brain-specific receptor-like protein A;Seizure 6-like protein 2	Sez6l2	Q4V9Z5
	1634			E9PUL5
	1635	UPF0635 protein C6orf134 homolog		Q8K341
	1636	Exportin-5;Ran-binding protein 21	Kiaa1291;Ranbp21;Xpo5	Q924C1
	1637	Afamin;Alpha-albumin	Afm	O89020
	1638	Osteoclast-stimulating factor 1;SH3 domain protein 3	Ostf1;Sh3d3;Sh3p2	Q62422
	1639	Neuronal pentraxin receptor	Npr;Nptxr	Q99J85
	1640	ABPP;Alzheimer disease amyloid A4 protein homolog;Amyloid beta A4 protein;Amyloid intracellular domain 50;Amyloid intracellular domain 57;Amyloid intracellular domain 59;Amyloidogenic glycoprotein;APP-C57;APP-C59;APP-C99;Beta-amyloid protein 40;Beta-amyloid protein 42;Beta-APP40;Beta-APP42;C31;C80;C83;C99;Gamma-CTF(50);Gamma-CTF(57);Gamma-CTF(59);Gamma-secretase C-terminal fragment 50;Gamma-secre…	App	P12023
	1641	Metabotropic glutamate receptor 5	Gprc1e;Grm5;Mglur5	Q3UVX5
	1642	Protein LUMA;Transmembrane protein 43	Tmem43	Q9DBS1
	1643	H(+)-myo-inositol symporter;Proton myo-inositol cotransporter	Slc2a13	Q3UHK1
	1644	TGF-beta resistance-associated protein TRAG;WD repeat-containing protein 7	Kiaa0541;Trag;Wdr7	Q920I9
	1645	Neurocalcin-delta	D15Ertd412e;Ncald	Q91X97
	1646	Clavesin-2;Retinaldehyde-binding protein 1-like 2	Clvs2;Rlbp1l2	Q8BG92
	1647	Ubiquitin-activating enzyme E1-like protein 2;Ubiquitin-like modifier-activating enzyme 6	Uba6;Ube1l2	Q8C7R4
	1648	Heterogeneous nuclear ribonucleoprotein L	Hnrnpl;Hnrpl	Q8R081
	1649	Tyrosine-protein phosphatase non-receptor type 23	Kiaa1471;Ptpn23	Q6PB44
	1650	A18 hnRNP;Cold-inducible RNA-binding protein;Glycine-rich RNA-binding protein CIRP	Cirbp;Cirp	P60824
	1651	90 kDa ribosomal protein S6 kinase 5;Nuclear mitogen- and stress-activated protein kinase 1;Ribosomal protein S6 kinase alpha-5;RSK-like protein kinase	Msk1;Rps6ka5	Q8C050
	1652	UPF0420 protein C16orf58 homolog		Q91W34
	1653	c-Ki-ras;c-K-ras;GTPase KRas;GTPase KRas, N-terminally processed;Ki-Ras;K-Ras 2	Kras;Kras2	P32883
	1654	1-acylglycerol-3-phosphate O-acyltransferase 3;1-acyl-sn-glycerol-3-phosphate acyltransferase gamma;Lysophosphatidic acid acyltransferase gamma	Agpat3	Q9D517
	1655	Talin-2	Tln2	Q71LX4
	1656	Long-chain acyl-CoA synthetase 6;Long-chain-fatty-acid--CoA ligase 6	Acsl6;Facl6	Q91WC3
	1657	MIH-L;Myosin I alpha;Myosin-Ib	Myo1b	P46735
	1658	Dihydrolipoamide acetyltransferase component of pyruvate dehydrogenase complex;Dihydrolipoyllysine-residue acetyltransferase component of pyruvate dehydrogenase complex, mitochondrial;Pyruvate dehydrogenase complex component E2	Dlat	Q8BMF4
	1659	Outer mitochondrial membrane protein porin 3;Voltage-dependent anion-selective channel protein 3	Vdac3	Q60931
	1660	B-cell receptor-associated protein 31;p28	Bap31;Bcap31	Q61335
	1661	Disco-interacting protein 2 homolog B	Dip2b;Kiaa1463	Q3UH60
	1662	Long-chain acyl-CoA synthetase 3;Long-chain-fatty-acid--CoA ligase 3	Acs3;Acsl3;Facl3	Q9CZW4
	1663	DmX-like protein 2;Rabconnectin-3	Dmxl2;Kiaa0856	Q8BPN8
	1664	140 kDa Ser/Arg-rich domain protein;U2-associated protein SR140	Sr140	Q6NV83
	1665	Elongator complex protein 1;IkappaB kinase complex-associated protein	Elp1;Ikap;Ikbkap	Q7TT37
	1666	Abelson helper integration site 1 protein;Jouberin	Ahi1	Q8K3E5
	1667	H1 VAR.2;H1e;Histone H1.4	H1f4;Hist1h1e	P43274
	1668	Neuroplastin;Stromal cell-derived receptor 1	Nptn;Sdfr1;Sdr1	P97300
	1669	Differentially expressed in branching tubulogenesis 91;E3 ubiquitin-protein ligase KCMF1	Debt91;Kcmf1	Q80UY2
	1670	Hippocampus abundant transcript 3;SCG10-like protein;SCG10-related protein HiAT3;Stathmin-3	Sclip;Stmn3	O70166
	1671	Nodal modulator 1	Nomo1	Q6GQT9
	1672	ADp-ribosylation factor guanine nucleotide-exchange factor 2 (Brefeldin A-inhibited);ADP-ribosylation factor guanine nucleotide-exchange factor 2 (Brefeldin A-inhibited);MCG14609	Arfgef2;mCG_14609	A2A5R2
	1673	Dolichyl-diphosphooligosaccharide--protein glycosyltransferase 63 kDa subunit;Dolichyl-diphosphooligosaccharide--protein glycosyltransferase subunit 2;Ribophorin II;Ribophorin-2	Rpn2	Q9DBG6
	1674	Carnitine O-palmitoyltransferase 1, brain isoform;Carnitine O-palmitoyltransferase I, brain isoform;Carnitine palmitoyltransferase 1C;CPT IC	Cpt1c	Q8BGD5
	1675	Complement C1q subcomponent subunit B	C1qb	P14106
	1676	CLIP-associating protein 1;Cytoplasmic linker-associated protein 1	Clasp1;Kiaa0622	Q80TV8
	1677	Constitutive coactivator of PPAR-gamma-like protein 1;Oxidative stress-associated Src activator;Protein FAM120A	FAM120A;Kiaa0183;Ossa	Q6A0A9
	1678	ATPase WRNIP1;Werner helicase-interacting protein 1	Whip;Wrnip1	Q91XU0
	1679	Tryptophan-rich protein	Wrb	Q8K0D7
	1680	Adenylate cyclase-stimulating G alpha protein;Extra large alphas protein;Guanine nucleotide-binding protein G(s) subunit alpha isoforms XLas;Guanine nucleotide-binding protein G(s) subunit alpha isoforms short	Gnas;Gnas1;MNCb-5546	Q6R0H7
	1681	40S ribosomal protein S23	Rps23	P62267
	1682	Eukaryotic translation initiation factor 1A;Eukaryotic translation initiation factor 4C;Eukaryotic translation initiation factor 1A, X-chromosomal	Eif1a;Eif1ax;Eif1ay	Q60872
	1683	Deubiquitinating enzyme 47;Ubiquitin carboxyl-terminal hydrolase 47;Ubiquitin thioesterase 47;Ubiquitin-specific-processing protease 47	Usp47	Q8BY87
	1684	Endophilin-B1;SH3 domain-containing GRB2-like protein B1	Kiaa0491;Sh3glb1	Q9JK48
	1685	Ataxin-2-like protein	A2lp;Atxn2l	Q7TQH0
	1686	Complement C1q subcomponent subunit A	C1qa	P98086
	1687	Uncharacterized protein C1orf77 homolog	MNCb-1706	Q9CY57
	1688	4F2 cell-surface antigen heavy chain	Mdu1;Slc3a2	P10852
	1689	Eukaryotic translation initiation factor 2A	D3Ertd194e;Eif2a	Q8BJW6
	1690	Nuclear poly(A)-binding protein 1;Poly(A)-binding protein II;Polyadenylate-binding nuclear protein 1;Polyadenylate-binding protein 2	Pab2;Pabp2;Pabpn1	Q8CCS6
	1691	Tyrosine 3-hydroxylase;Tyrosine 3-monooxygenase	Th	P24529
	1692	Acyl-CoA:lysophosphatidylglycerol acyltransferase 1	Fam34a;Lpgat1	Q91YX5
	1693	MAP7 domain-containing protein 2	Map7d2;Mtap7d2	A2AG50
	1694	Serine/arginine repetitive matrix protein 2	Kiaa0324;Srrm2	Q8BTI8
	1695	Tetratricopeptide repeat protein 35	Kiaa0103;Ttc35	Q9CRD2
	1696	Protein FAM134A	Fam134a	Q6NS82
	1697	Syntaxin-16	Stx16	Q8BVI5
	1698	EH and SH3 domains protein 1;Intersectin-1	Ese1;Itsn;Itsn1	Q9Z0R4
	1699	Glucose transporter type 1, erythrocyte/brain;Solute carrier family 2, facilitated glucose transporter member 1	Glut1;Glut-1;Slc2a1	P17809
	1700	21 kDa transmembrane-trafficking protein;Transmembrane emp24 domain-containing protein 10;Transmembrane protein Tmp21	Tmed10;Tmp21	Q9D1D4
	1701	Anastellin;Fibronectin	Fn1	P11276
	1702	Endoplasmic reticulum resident protein 46;Plasma cell-specific thioredoxin-related protein;Thioredoxin domain-containing protein 5;Thioredoxin-like protein p46	Tlp46;Txndc5	Q91W90
	1703	RasGAP-activating-like protein 1	Rasal;Rasal1	Q9Z268
	1704	Alpha-actinin skeletal muscle isoform 2;Alpha-actinin-2;F-actin cross-linking protein	Actn2	Q9JI91
	1705	ATP synthase subunit alpha, mitochondrial	Atp5a1	Q03265
	1706	Microsomal signal peptidase 25 kDa subunit;Signal peptidase complex subunit 2	Spc25;Spcs2	Q9CYN2
	1707	Lectin mannose-binding 2-like;VIP36-like protein	Lman2l;Vipl	P59481
	1708	1-acylglycerophosphocholine O-acyltransferase;1-alkylglycerophosphocholine O-acetyltransferase;Acetyl-CoA:lyso-platelet-activating factor acetyltransferase;Acyltransferase-like 2;Lysophosphatidylcholine acyltransferase 1	Aytl2;Lpcat1	Q3TFD2
	1709	Ubiquitin-protein ligase E3C	Kiaa0010;Ube3c	Q80U95
	1710	Thioredoxin domain-containing protein 13;Thioredoxin-related transmembrane protein 4	D2Bwg1356e;Kiaa1162;Tmx4	Q8C0L0
	1711	GABA(A) receptor subunit beta-2;Gamma-aminobutyric acid receptor subunit beta-2;GABA(A) receptor subunit beta-1;Gamma-aminobutyric acid receptor subunit beta-1	Gabrb2;Gabrb-2;Gabrb1	P63137
	1712	SF3a60;Spliceosome-associated protein 61;Splicing factor 3A subunit 3	Sap61;Sf3a3	Q9D554
	1713	Leucine-rich glioma-inactivated protein 1	Lgi1	Q9JIA1
	1714	Alpha-1,3-mannosyltransferase ALG2;Asparagine-linked glycosylation protein 2 homolog;GDP-Man:Man(1)GlcNAc(2)-PP-dolichol mannosyltransferase	Alg2;MNCb-5081	Q9DBE8
	1715	FXYD domain-containing ion transport regulator 6;Phosphohippolin;PLM-like protein	Fxyd6;Plp	Q9D164
	1716	Chloride channel protein 4;Chloride transporter ClC-4;H(+)/Cl(-) exchange transporter 4	Clc4;Clcn4;Clcn4-2	Q61418
	1717	Huntingtin-interacting protein-like protein;SEC14 domain and spectrin repeat-containing protein 1	Sestd1	Q80UK0
	1718	Alpha-2-macroglobulin receptor-associated protein;Heparin-binding protein 44;Low density lipoprotein receptor-related protein-associated protein 1	Lrpap1	P55302
	1719	BPY2-interacting protein 1;MAP1S heavy chain;MAP1S light chain;Microtubule-associated protein 1S;Microtubule-associated protein 8	Bpy2ip1;Map1s;Map8;Mtap1s	Q8C052
	1720	BAG family molecular chaperone regulator 5;Bcl-2-associated athanogene 5	Bag5	Q8CI32
	1721	H1 VAR.4;H1d;Histone H1.3;H1 VAR.1;H1c;Histone H1.2	H1f3;Hist1h1d;H1f2;Hist1h1c	P43277
	1722	High density lipoprotein-binding protein;Vigilin	Hdlbp	Q8VDJ3
	1723	Endoplasmic oxidoreductin-1-like protein;ERO1-like protein alpha;Oxidoreductin-1-L-alpha	Ero1l	Q8R180
	1724	Dermatomyositis associated with cancer putative autoantigen 1 homolog;YTH domain family protein 1	Ythdf1	P59326
	1725	Brefeldin A-inhibited guanine nucleotide-exchange protein 3	Arfgef3;Big3;D10Bwg1379e	Q3UGY8
	1726	Clathrin interactor 1;Enthoprotin;Epsin-4;Epsin-related protein	Clint1;Enth;Epn4;Epnr;Kiaa0171	Q99KN9
	1727	Cytoplasmic polyadenylation element-binding protein 3	Cpeb3;Kiaa0940	Q7TN99
	1728	Exocyst complex 84 kDa subunit;Exocyst complex component 8	Exoc8	Q6PGF7
	1729	Big LEN;Big PEN-LEN;Big SAAS;IA-4;KEP;Little LEN;Little SAAS;PEN;PEN-19;PEN-20;Proprotein convertase subtilisin/kexin type 1 inhibitor;pro-SAAS;ProSAAS;SAAS CT(1-49);SAAS CT(25-40)	Pcsk1n	Q9QXV0
	1730	Exportin(tRNA);Exportin-T;tRNA exportin	Xpot	Q9CRT8
	1731	Pre-mRNA branch site protein p14;SF3b 14 kDa subunit	Sf3b14	P59708
	1732	Antioxidant enzyme AOE372;Peroxiredoxin IV;Peroxiredoxin-4;Thioredoxin peroxidase AO372;Thioredoxin-dependent peroxide reductase A0372	Prdx4	O08807
	1733	Isoleucine--tRNA ligase;Isoleucyl-tRNA synthetase, cytoplasmic	Iars	Q8BU30
	1734	Amino acid transporter A1;MNat2;N-system amino acid transporter 2;Sodium-coupled neutral amino acid transporter 1;Solute carrier family 38 member 1;System A amino acid transporter 1;System N amino acid transporter 1	Nat2;Slc38a1;Snat1	Q8K2P7
	1735	Protein G7a;Valine--tRNA ligase;Valyl-tRNA synthetase	Bat6;G7a;Vars;Vars2	Q9Z1Q9
	1736	Activating signal cointegrator 1 complex subunit 3-like 1;Small nuclear ribonucleoprotein 200 (U5)	Ascc3l1;RP23-206D14.2-001	Q6P4T2
	1737	Myelin-oligodendrocyte glycoprotein	Mog	Q61885
	1738	NADPH--cytochrome P450 reductase	Por	P37040
	1739	Growth arrest-specific protein 7	Gas7	Q60780
	1740	Prenylcysteine oxidase	Kiaa0908;Pcyox1	Q9CQF9
	1741	Muscleblind-like protein 2	Kiaa4072;Mbnl2	Q8C181
	1742	VPS10 domain-containing receptor SorCS2	Sorcs2	Q9EPR5
	1743	40S ribosomal protein S15;RIG protein	Rig;Rps15	P62843
	1744	Pyruvate dehydrogenase E1 component subunit beta, mitochondrial	Pdhb	Q9D051
	1745	Fn54 protein;Progressive ankylosis protein	Ank;Ankh	Q9JHZ2
	1746	DEAH box protein 57;Putative ATP-dependent RNA helicase DHX57	Dhx57	Q6P5D3
	1747	Endonuclease domain-containing 1 protein	Endod1;Kiaa0830	Q8C522
	1748	Sterol-4-alpha-carboxylate 3-dehydrogenase, decarboxylating	Nsdhl	Q9R1J0
	1749	Bernardinelli-Seip congenital lipodystrophy type 2 protein homolog;Seipin	Bscl2;Gng3lg;MNCb-2630	Q9Z2E9
	1750	Coatomer subunit gamma-2;Gamma-2-coat protein	Copg2	Q9QXK3
	1751	Endoplasmic reticulum lipid raft-associated protein 1;Erlin-1;Protein KE04 homolog;Stomatin-prohibitin-flotillin-HflC/K domain-containing protein 1	Erlin1;Keo4;Spfh1	Q91X78
	1752	Transmembrane protein 111	Tmem111	Q99KI3
	1753	Synaptic glycoprotein SC2;Trans-2,3-enoyl-CoA reductase	Gpsn2;Tecr	Q9CY27
	1754	Coiled-coil domain-containing protein 128;KLRAQ motif-containing protein 1	Ccdc128;Klraq1	Q3TDD9
	1755	WD repeat-containing protein 18	Wdr18	Q4VBE8
	1756	Glycerophosphodiester phosphodiesterase 1;Membrane-interacting protein of RGS16	Gde1;Mir16	Q9JL56
	1757	Eukaryotic translation initiation factor 1b	Eif1b	Q9CXU9
	1758	Membrane-organizing extension spike protein;Moesin	Msn	P26041
	1759	Rho GTPase-activating protein RICH2;RhoGAP interacting with CIP4 homologs protein 2;Rho-type GTPase-activating protein RICH2	Rich2	Q5SSM3
	1760	Chloride channel protein 3;Chloride transporter ClC-3;H(+)/Cl(-) exchange transporter 3	Clc3;Clcn3	P51791
	1761	Enhancer of mRNA-decapping protein 4	Edc4	Q3UJB9
	1762	Nicastrin	Ncstn	P57716
	1763	Myosin-VI;Unconventional myosin-6	Myo6;Sv	Q64331
	1764	Initiation factor 2-associated 67 kDa glycoprotein;Methionine aminopeptidase 2;p67eIF2;Peptidase M 2	Metap2;Mnpep;P67eif2	O08663
	1765	Chronic lymphocytic leukemia deletion region gene 6 protein homolog	Clld6	Q3TFQ1
	1766	1-acylglycerol-3-phosphate O-acyltransferase 4;1-acyl-sn-glycerol-3-phosphate acyltransferase delta;Lysophosphatidic acid acyltransferase delta	Agpat4	Q8K4X7
	1767	17-beta-hydroxysteroid dehydrogenase 11;17-beta-hydroxysteroid dehydrogenase XI;Dehydrogenase/reductase SDR family member 8;Estradiol 17-beta-dehydrogenase 11	Dhrs8;Hsd17b11;Pan1b	Q9EQ06
	1768	CNK homolog protein 2;Connector enhancer of kinase suppressor of ras 2	Cnksr2;Kiaa0902	Q80YA9
	1769	Huntingtin-interacting protein 1-related protein	Hip1r	Q9JKY5
	1770	Pre-mRNA-processing-splicing factor 8;Splicing factor Prp8	Prp8;Prpf8	Q99PV0
	1771	CCAAT-binding transcription factor I subunit A;DNA-binding protein B;Enhancer factor I subunit A;Nuclease-sensitive element-binding protein 1;Y-box transcription factor;Y-box-binding protein 1	Msy1;Msy-1;Nsep1;Yb1;Ybx1	P62960
	1772	Heterogeneous nuclear ribonucleoprotein D-like;JKT41-binding protein	Hnrpdl;Jktbp	Q9Z130
	1773	Dolichyl-diphosphooligosaccharide--protein glycosyltransferase 48 kDa subunit	Ddost	O54734
	1774	SF3a120;Splicing factor 3A subunit 1	Sf3a1	Q8K4Z5
	1775	26 kDa cell surface protein TAPA-1;CD81 antigen;Target of the antiproliferative antibody 1	Cd81;Tapa1	P35762
	1776	Sodium- and chloride-dependent GABA transporter 3;Sodium- and chloride-dependent GABA transporter 4;Solute carrier family 6 member 11	Gabt3;Gabt4;Gat3;Gat4;Gat-4	P31650
	1777	La ribonucleoprotein domain family member 1;La-related protein 1	Kiaa0731;Larp;Larp1	Q6ZQ58
	1778	Sodium-driven chloride bicarbonate exchanger;Solute carrier family 4 member 10	Kiaa4136;Ncbe;Slc4a10	Q5DTL9
	1779	Surfeit locus protein 4	Surf4;Surf-4	Q64310
	1780	63 kDa membrane protein;Cytoskeleton-associated protein 4	Ckap4	Q8BMK4
	1781	Endoplasmic reticulum metallopeptidase 1;Felix-ina	D19Wsu12e;Ermp1;Fxna;Kiaa1815	Q3UVK0
	1782	Adenylate cyclase type 5;Adenylate cyclase type V;Adenylyl cyclase 5;ATP pyrophosphate-lyase 5;Adenylate cyclase type 6;Adenylate cyclase type VI;Adenylyl cyclase 6;ATP pyrophosphate-lyase 6;Ca(2+)-inhibitable adenylyl cyclase	Adcy5;Adcy6	P84309
	1783	Cytospin-B;Sperm antigen with calponin homology and coiled-coil domains 1	Cytsb;Kiaa4061;Specc1	Q5SXY1
	1784	Sec1 family domain-containing protein 1;Syntaxin-binding protein 1-like 2	Scfd1;Stxbp1l2	Q8BRF7
	1785	CAP10-like 46 kDa protein;KTEL motif-containing protein 1	Clp46;Ktelc1	Q8BYB9
	1786	Arf-GAP domain and FG repeats-containing protein 1;HIV-1 Rev-binding protein homolog;Nucleoporin-like protein RIP	Agfg1;Hrb;Rip	Q8K2K6
	1787	Formin-like protein 2;Protein Man	Fmnl2;Kiaa1902;Man	A2APV2
	1788	CCR4-associated factor 1;CCR4-NOT transcription complex subunit 1	Cnot1;Kiaa1007	Q6ZQ08
	1789	B5;Dolichyl-diphosphooligosaccharide--protein glycosyltransferase subunit STT3A;Integral membrane protein 1	Itm1;Stt3a	P46978
	1790	Diacylglycerol kinase epsilon;Diglyceride kinase epsilon	Dgke	Q9R1C6
	1791	Enoyl-CoA hydratase 1;Enoyl-CoA hydratase, mitochondrial;Short-chain enoyl-CoA hydratase	Echs1	Q8BH95
	1792	Integrin-linked kinase-associated serine/threonine phosphatase 2C	Ilkap	Q8R0F6
	1793	Coiled-coil domain-containing protein 136	Ccdc136	Q3TVA9
	1794	Breast carcinoma-amplified sequence 1 homolog;Novel amplified in breast cancer 1 homolog	Bcas1;Nabc1	Q80YN3
	1795	Rab11 family-interacting protein 5;Rab11-interacting protein Rip11	D6Ertd32e;Rab11fip5;Rip11	Q8R361
	1796	BTB/POZ domain-containing protein KCTD4	Kctd4	Q9D7X1
	1797	C2 domain-containing protein 2-like;Transmembrane protein 24	C2cd2l;Tmem24	Q80X80
	1798	ATP-dependent DNA helicase VIII;GAP SH3 domain-binding protein 1;HDH-VIII;Ras GTPase-activating protein-binding protein 1	G3bp;G3bp1	P97855
	1799	BAT2 domain-containing protein 1;HLA-B-associated transcript 2-like 2;Protein BAT2-like 2	Bat2d;Bat2d1;Bat2l2;Kiaa1096	Q3TLH4
	1800	EH domain-containing protein 1;PAST homolog 1	Ehd1;Past1	Q9WVK4
	1801	Down syndrome critical region protein 3 homolog;Down syndrome critical region protein A homolog	Dcra;Dscr3;Dscra	O35075
	1802	Brain Ig-like molecule with tyrosine-based activation motifs;CD172 antigen-like family member A;Inhibitory receptor SHPS-1;MyD-1 antigen;p84;Signal-regulatory protein alpha-1;Tyrosine-protein phosphatase non-receptor type substrate 1	Bit;Myd1;Ptpns1;Shps1;Sirp;Sirpa	P97797
	1803	1-acylglycerol-3-phosphate O-acyltransferase 1;1-acyl-sn-glycerol-3-phosphate acyltransferase alpha;Lysophosphatidic acid acyltransferase alpha	Agpat1	O35083
	1804	CDP-DAG synthase 1;CDP-DG synthase 1;CDP-diacylglycerol synthase 1;CDP-diglyceride pyrophosphorylase 1;CDP-diglyceride synthase 1;CTP:phosphatidate cytidylyltransferase 1;Phosphatidate cytidylyltransferase 1	Cds;Cds1	P98191
	1805	Ras-related protein Rab-39B	Rab39b	Q8BHC1
	1806	Lethal(2) giant larvae protein homolog 3;Syntaxin-binding protein 5;Tomosyn-1	Kiaa4253;Llgl3;Stxbp5	Q8K400
	1807	Basic immunoglobulin superfamily;Basigin;HT7 antigen;Membrane glycoprotein gp42	Bsg	P18572
	1808	Neighbor of COX4	Cox4al;Cox4nb;Noc4	O70378
	1809	Arylacetamide deacetylase-like 1;Chlorpyrifos oxon-binding protein;Neutral cholesterol ester hydrolase 1	Aadacl1;Kiaa1363;Nceh1	Q8BLF1
	1810	Ig lambda-2 chain V region MOPC 315;Ig lambda-2 chain V region;Ig lambda-1 chain V region H2020;Ig lambda-1 chain V region S43;Ig lambda-1 chain V region		P01729
	1811	Splicing factor, arginine/serine-rich 7	Sfrs7	Q8BL97
	1812	hnRNP associated with lethal yellow protein;Maternally-expressed hnRNP C-related protein;RNA-binding protein Raly	Merc;Raly	Q64012
	1813	UDP--Glc:glycoprotein glucosyltransferase;UDP-glucose ceramide glucosyltransferase-like 1;UDP-glucose:glycoprotein glucosyltransferase 1	Gt;Ugcgl1;Uggt;Uggt1;Ugt1;Ugtr	Q6P5E4
	1814	Beta-hexosaminidase subunit beta;Beta-N-acetylhexosaminidase subunit beta;N-acetyl-beta-glucosaminidase subunit beta	Hexb	P20060
	1815	MRC OX-2 antigen;OX-2 membrane glycoprotein	Cd200;Mox2	O54901
	1816	Septin-8	Kiaa0202;Sept8	Q8CHH9
	1817	Deubiquitinating enzyme 10;Ubiquitin carboxyl-terminal hydrolase 10;Ubiquitin thioesterase 10;Ubiquitin-specific-processing protease 10	Kiaa0190;Ode-1;Uchrp;Usp10	P52479
	1818	Aspartate beta-hydroxylase domain-containing protein 2	Asphd2	Q80VP9
	1819	CDP-DAG synthase 2;CDP-DG synthase 2;CDP-diacylglycerol synthase 2;CDP-diglyceride pyrophosphorylase 2;CDP-diglyceride synthase 2;CTP:phosphatidate cytidylyltransferase 2;Phosphatidate cytidylyltransferase 2	Cds2	Q99L43
	1820	ADP-ribosylation factor-like protein 6-interacting protein 2;Atlastin-2	Arl6ip2;Atl2	Q6PA06
	1821	Potassium voltage-gated channel subfamily D member 3;Voltage-gated potassium channel subunit Kv4.3;Potassium voltage-gated channel subfamily D member 2;Voltage-gated potassium channel subunit Kv4.2;Potassium voltage-gated channel subfamily D member 1;Voltage-gated potassium channel subunit Kv4.1	Kcnd3;Kcnd2;Kiaa1044;MNCb-7013	Q9Z0V1
	1822	Arg/Abl-interacting protein 2;Sorbin and SH3 domain-containing protein 2	Argbp2;Kiaa0777;Sorbs2	Q3UTJ2
	1823	Eukaryotic translation initiation factor 2C 2;Piwi/argonaute family protein meIF2C2;Protein argonaute-2;Protein slicer	Ago2;Eif2c2;Kiaa4215	Q8CJG0
	1824	Ally of AML-1 and LEF-1;REF1-I;RNA and export factor-binding protein 1;THO complex subunit 4;Transcriptional coactivator Aly/REF;RNA and export factor-binding protein 2	Aly;Ref1;Refbp1;Thoc4;Ref2;Refbp2	O08583
	1825	B6dom1 antigen;Dolichyl-diphosphooligosaccharide--protein glycosyltransferase subunit STT3B;Source of immunodominant MHC-associated peptides	Simp;Stt3b	Q3TDQ1
	1826	Leucine-rich repeat-containing protein 59	Lrrc59	Q922Q8
	1827	Breast carcinoma-amplified sequence 2 homolog;DNA amplified in mammary carcinoma 1 protein;Pre-mRNA-splicing factor SPF27	Bcas2;Dam1	Q9D287
	1828	Anion exchange protein 1;Band 3 anion transport protein;MEB3;Solute carrier family 4 member 1	Ae1;Slc4a1	P04919
	1829	Guanine nucleotide-binding protein alpha-q;Guanine nucleotide-binding protein G(q) subunit alpha	Gnaq	P21279
	1830	Intracellular hyaluronan-binding protein 4	Habp4	Q9JKS5
	1831	Ras GTPase-activating-like protein IQGAP1	Iqgap1	Q9JKF1
	1832	Forty-two-three domain-containing protein 1;UAP56-interacting factor	Fyttd1;Uif	Q91Z49
	1833	Myotubularin-related protein 5;SET-binding factor 1	Kiaa3020;Mtmr5;Sbf1	Q6ZPE2
	1834	Protein MON2 homolog;Protein SF21	Kiaa1040;Mon2;Sf21	Q80TL7
	1835	Prosaposin;Sulfated glycoprotein 1	Psap;Sgp1	Q61207
	1836	G(x) alpha chain;Guanine nucleotide-binding protein G(z) subunit alpha;Gz-alpha	Gnaz	O70443
	1837	Amyloid-beta protein intracellular domain-associated protein 1;Ankyrin repeat and sterile alpha motif domain-containing protein 1B;E2A-PBX1-associated protein	Anks1b	Q8BIZ1
	1838	Integrin-alpha FG-GAP repeat-containing protein 1;T-cell immunomodulatory protein	D8Wsu49e;Itfg1;Tip	Q99KW9
	1839	50 kDa nuclear polyadenylated RNA-binding protein;Brain protein F41;Bruno-like protein 2;CUG triplet repeat RNA-binding protein 1;CUG-BP- and ETR-3-like factor 1;CUGBP Elav-like family member 1;Deadenylation factor CUG-BP;Deadenylation factor EDEN-BP;Embryo deadenylation element-binding protein homolog;RNA-binding protein BRUNOL-2	Brunol2;Celf1;Cugbp;Cugbp1	P28659
	1840	Copine V;Copine-5	Cpne5	Q8JZW4
	1841			F6SEU4
	1842	GCK family kinase MiNK;MAPK/ERK kinase kinase kinase 6;Misshapen/NIK-related kinase;Misshapen-like kinase 1;Mitogen-activated protein kinase kinase kinase kinase 6;Traf2 and NCK-interacting protein kinase;HPK/GCK-like kinase HGK;MAPK/ERK kinase kinase kinase 4;Mitogen-activated protein kinase kinase kinase kinase 4;Nck-interacting kinase	Map4k6;Mink;Mink1;Kiaa0551	Q9JM52
	1843	DRG family-regulatory protein 1;Epo-immediate response gene protein FM22;Zinc finger CCCH domain-containing protein 15	Dfrp1;Zc3h15	Q3TIV5
	1844	Axonemal beta dynein heavy chain 17;Ciliary dynein heavy chain 17;Dynein heavy chain 17, axonemal	Dnah17;Dnahc17;Kiaa3028	Q69Z23
	1845	Protein FAM195B	Fam195b	Q3UGS4
	1846	185 kDa Golgi coiled-coil protein;GRIP and coiled-coil domain-containing protein 2	Gcc2;Kiaa0336	Q8CHG3
	1847	Glucosidase 1;Glycoprotein-processing glucosidase I;Mannosyl-oligosaccharide glucosidase	Gcs1;Mogs	Q80UM7
	1848	68 kDa peroxisomal membrane protein;70 kDa peroxisomal membrane protein;ATP-binding cassette sub-family D member 3	Abcd3;Pmp70;Pxmp1	P55096
	1849	Nucleolar protein 1;rRNA 2-O-methyltransferase fibrillarin;rRNA/tRNA 2-O-methyltransferase fibrillarin-like protein 1	Fbl;Fbll1	P35550
	1850	Protein flightless-1 homolog	Fli1;Flii;Fliih	Q9JJ28
	1851	Peroxin-11B;Peroxisomal biogenesis factor 11B;Peroxisomal membrane protein 11B;Protein PEX11 homolog beta	Pex11b	Q9Z210
	1852	38 kDa FK506-binding protein;FK506-binding protein 8;FKBPR38;Peptidyl-prolyl cis-trans isomerase FKBP8;Rotamase	Fkbp38;Fkbp8;Sam11	O35465
	1853	Bruno-like protein 4;CUG-BP- and ETR-3-like factor 4;CUGBP Elav-like family member 4;RNA-binding protein BRUNOL-4	Brul4;Brunol4;Celf4	Q7TSY6
	1854	THO complex subunit 6 homolog;WD repeat-containing protein 58	Thoc6;Wdr58	Q5U4D9
	1855	Dipeptidyl aminopeptidase-like protein 6;Dipeptidyl aminopeptidase-related protein;Dipeptidyl peptidase 6;Dipeptidyl peptidase IV-like protein;Dipeptidyl peptidase VI;DPPX	Dpp6;Dpp-6	Q9Z218
	1856	Casein kinase I isoform delta	Csnk1d	Q9DC28
	1857	Electrogenic sodium bicarbonate cotransporter 1;Na(+)/HCO3(-) cotransporter;Solute carrier family 4 member 4	Nbc1;Nbce1;Slc4a4	O88343
	1858	Long-chain acyl-CoA synthetase 1;Long-chain-fatty-acid--CoA ligase 1	Acsl1;Acsl2;Facl2	P41216
	1859	Nuclear protein SkiP;Ski-interacting protein;SNW domain-containing protein 1	Skiip;Snw1	Q9CSN1
	1860	E3 ubiquitin-protein ligase UBR4;N-recognin-4;p600;Zinc finger UBR1-type protein 1	Kiaa0462;Ubr4;Zubr1	A2AN08
	1861	Formin-binding protein 28;p144;TATA box-binding protein-associated factor 2S;Transcription elongation regulator 1;Transcription factor CA150	Taf2s;Tcerg1	Q8CGF7
	1862	Acid ceramidase;Acid ceramidase subunit alpha;Acid ceramidase subunit beta;Acylsphingosine deacylase;N-acylsphingosine amidohydrolase	Asah;Asah1	Q9WV54
	1863	Plakophilin-1	Pkp1	P97350
	1864	Importin-11;Ran-binding protein 11	Ipo11;Ranbp11	Q8K2V6
	1865	PRA1 family protein 2	DXImx39e;Praf2	Q9JIG8
	1866	Constitutive coactivator of PPAR-gamma-like protein 2;Protein FAM120C	Fam120c;ORF34	Q8C3F2
	1867	Activated leukocyte cell adhesion molecule;CD166 antigen;Protein DM-GRASP	Alcam	Q61490
	1868	17-beta-hydroxysteroid dehydrogenase 4;3-alpha,7-alpha,12-alpha-trihydroxy-5-beta-cholest-24-enoyl-CoA hydratase;3-hydroxyacyl-CoA dehydrogenase;D-bifunctional protein;Peroxisomal multifunctional enzyme type 2	Edh17b4;Hsd17b4	P51660
	1869	Bmi-1 upstream gene protein;COMM domain-containing protein 3	Bup;Commd3	Q63829
	1870	Transferrin receptor protein 1	Tfrc;Trfr	Q62351
	1871	Silica-induced gene 41 protein;Splicing factor, arginine/serine-rich 10;Transformer-2 protein homolog B;Transformer-2 protein homolog beta	Sfrs10;Silg41;Tra2b	P62996
	1872	Testis-expressed sequence 10 protein	Tex10	Q3URQ0
	1873	Cysteine-rich with EGF-like domain protein 1	Creld1	Q91XD7
	1874	CDKN2A-interacting protein;Collaborator of ARF	Carf;Cdkn2aip	Q8BI72
	1875	C33 antigen;CD82 antigen;IA4;Inducible membrane protein R2;Metastasis suppressor Kangai-1 homolog	Cd82;Kai1	P40237
	1876	Ras-related protein R-Ras2;p23;Ras-related protein R-Ras	Rras2;Rras	P62071
	1877	DAZ-associated protein 1;Deleted in azoospermia-associated protein 1	Dazap1	Q9JII5
	1878	Pumilio homolog 1	Kiaa0099;Pum1	Q80U78
	1879	eIF4E-like protein 4E-LP;Eukaryotic translation initiation factor 4E type 2;Eukaryotic translation initiation factor 4E-like 3	Eif4e2;Eif4el3	Q8BMB3
	1880	Myosin heavy chain 14;Myosin heavy chain, non-muscle IIc;Myosin-14;Non-muscle myosin heavy chain IIc	Myh14	Q6URW6
	1881	116 kDa U5 small nuclear ribonucleoprotein component;Elongation factor Tu GTP-binding domain-containing protein 2;U5 snRNP-specific protein, 116 kDa	Eftud2;Snrp116	O08810
	1882	Muscleblind-like protein 1;Triplet-expansion RNA-binding protein	Exp;Mbnl;Mbnl1	Q9JKP5
	1883	ATP-binding cassette sub-family A member 2;ATP-binding cassette transporter 2	Abc2;Abca2	P41234
	1884	Cytochrome b5	Cyb5;Cyb5a	P56395
	1885	Acid maltase;Lysosomal alpha-glucosidase	Gaa	P70699
	1886	Aldehyde dehydrogenase 3;Aldehyde dehydrogenase family 3 member A2;Fatty aldehyde dehydrogenase	Ahd3;Ahd-3;Aldh3;Aldh3a2;Aldh4	P47740
	1887			P35922
	1888	UPF0670 protein C8orf55 homolog		Q80ZW2
	1889	ATPase class II type 9A;Probable phospholipid-transporting ATPase IIA	Atp9a	O70228
	1890	Rho GTPase-activating protein 26;Rho-type GTPase-activating protein 26	Arhgap26;Kiaa0621	Q6ZQ82
	1891	Proteasome-associated protein ECM29 homolog	Ecm29;Kiaa0368	Q6PDI5
	1892	CDC42-binding protein kinase beta;DMPK-like beta;Myotonic dystrophy kinase-related CDC42-binding kinase beta;Serine/threonine-protein kinase MRCK beta	Cdc42bpb;Kiaa1124	Q7TT50
	1893	DnaJ homolog subfamily B member 5;Heat shock protein cognate 40;Heat shock protein Hsp40-3	Dnajb5;Hsc40	O89114
	1894	Protein wz3-85;TBC1 domain family member 10B	Tbc1d10b	Q8BHL3
	1895	ATP-dependent RNA helicase DDX3Y;D1Pas1-related sequence 1;DEAD box protein 3, Y-chromosomal;DEAD-box RNA helicase DEAD2	D1Pas1-rs1;Ddx3y;Dead2	Q62095
	1896	Excitatory amino acid transporter 3;Excitatory amino-acid carrier 1;Sodium-dependent glutamate/aspartate transporter 3;Solute carrier family 1 member 1	Eaac1;Eaat3;Slc1a1	P51906
	1897	p150 target of rapamycin (TOR)-scaffold protein;Regulatory-associated protein of mTOR	Raptor;Rptor	Q8K4Q0
	1898	2-arachidonoylglycerol hydrolase;Abhydrolase domain-containing protein 12;Monoacylglycerol lipase ABHD12	Abhd12	Q99LR1
	1899	Vacuolar protein sorting-associated protein 33A	Vps33a	Q9D2N9
	1900	Non-specific lipid-transfer protein;Propanoyl-CoA C-acyltransferase;SCP-chi;SCPX;Sterol carrier protein 2;Sterol carrier protein X	Scp2;Scp-2	P32020
	1901	Eukaryotic translation initiation factor 2C 1;Piwi/argonaute family protein meIF2C1;Protein argonaute-1	Ago1;Eif2c1	Q8CJG1
	1902	Membrane-associated progesterone receptor component 2	Pgrmc2	Q80UU9
	1903	Enhancer of mRNA-decapping protein 3;YjeF domain-containing protein 1	Edc3;Yjdc	Q8K2D3
	1904	Coiled-coil domain-containing protein 22	Ccdc22;DXImx40e	Q9JIG7
	1905	PTP IA-2;Receptor-type tyrosine-protein phosphatase-like N	Ptp35;Ptprn	Q60673
	1906	Neurofibromatosis-related protein NF-1;Neurofibromin	Nf1	Q04690
	1907	Putative RNA-binding protein 16;RNA-binding motif protein 16;SR-like CTD-associated factor 8	Kiaa1116;Rbm16;Scaf8	Q6DID3
	1908	Histone H2A.x	H2a.x;H2afx;H2ax;Hist5-2ax	P27661
	1909	AMPA-selective glutamate receptor 1;GluR-A;GluR-K1;Glutamate receptor 1;Glutamate receptor ionotropic, AMPA 1	Glur1;Gria1	P23818
	1910	Dual specificity phosphatase T-DSP4;Dual specificity phosphatase VH1;Dual specificity protein phosphatase 12	Dusp12	Q9D0T2
	1911	FK506-binding protein 12-rapamycin complex-associated protein 1;FKBP12-rapamycin complex-associated protein;Mammalian target of rapamycin;Mechanistic target of rapamycin;Rapamycin target protein 1;Serine/threonine-protein kinase mTOR	Frap;Frap1;Mtor	Q9JLN9
	1912	ATPase H(+)-transporting lysosomal accessory protein 2;ATPase H(+)-transporting lysosomal-interacting protein 2;Renin receptor;Renin/prorenin receptor	Atp6ap2;Atp6ip2	Q9CYN9
	1913	p130Cas-associated protein;p140Cap;SNAP-25-interacting protein;SRC kinase signaling inhibitor 1	Kiaa1684;P140;Srcin1	Q9QWI6
	1914	CBP80/20-dependent translation initiation factor	Ctif;Gm672;Kiaa0427	Q6PEE2
	1915	Caskin-1;CASK-interacting protein 1	Caskin1;Kiaa1306	Q6P9K8
	1916	Fragile X mental retardation syndrome-related protein 2	Fxr2;Fxr2h	Q9WVR4
	1917	Calmodulin-regulated spectrin-associated protein 3	Camsap3;Kiaa1543	Q80VC9
	1918	Na(+)/Ca(2+)-exchange protein 1;Sodium/calcium exchanger 1	Ncx;Slc8a1	P70414
	1919	CALNUC;Nucleobindin-1	Nuc;Nucb;Nucb1	Q02819
	1920	Dedicator of cytokinesis protein 3;Modifier of cell adhesion;Presenilin-binding protein	Dock3;Moca	Q8CIQ7
	1921	Neural cell adhesion molecule L1	Caml1;L1cam	P11627
	1922	Beta-I spectrin;Spectrin beta chain, erythrocyte	Spnb1;Spnb-1;Sptb;Sptb1	P15508
	1923	Lemur tyrosine kinase 3;Serine/threonine-protein kinase LMTK3	Lmtk3	Q5XJV6
	1924	Chromogranin-C;Secretogranin II;Secretogranin-2;Secretoneurin	Chgc;Scg2;Scg-2	Q03517
	1925	Zinc finger protein 326;Zinc finger protein-associated with nuclear matrix of 75 kDa	Zan75;Zfp326;Znf326	O88291
	1926	Mitochondrial carrier homolog 2	Mtch2	Q791V5
	1927	Guanine nucleotide-binding protein subunit beta-4;Transducin beta chain 4	Gnb4	P29387
	1928	FAS-associated factor 2;UBX domain-containing protein 8	Faf2;Kiaa0887;Ubxd8	Q3TDN2
	1929	Carboxypeptidase D;gp180;Metallocarboxypeptidase D	Cpd	O89001
	1930	Cyclin-G-associated kinase	Gak	Q99KY4
	1931	Likely ortholog of H. sapiens chromosome 9 open reading frame 5 (C9orf5)	RP23-455B1.3;RP23-455B1.3-001	B1AZA5
	1932	DnaJ homolog subfamily B member 14	Dnajb14	Q149L6
	1933	Structural maintenance of chromosomes flexible hinge domain-containing protein 1	Kiaa0650;Smchd1	Q6P5D8
	1934	GPI inositol-deacylase;Post-GPI attachment to proteins factor 1	Pgap1	Q3UUQ7
	1935	Testis-expressed sequence 2 protein	Kiaa1738;Tex2	Q6ZPJ0
	1936	Neural cell adhesion molecule 2;Neural cell adhesion molecule RB-8;R4B12	Ncam2;Ocam;Rncam	O35136
	1937	Septin-9;SL3-3 integration site 1 protein	Kiaa0991;Sept9;Sint1	Q80UG5
	1938	WASH complex subunit 7	Kiaa1033	Q3UMB9
	1939	1-acylglycerol-3-phosphate O-acyltransferase 7;Acyltransferase-like 3;Lysophosphatidylcholine acyltransferase 4;Lysophosphatidylethanolamine acyltransferase 2;Lysophospholipid acyltransferase LPCAT4	Agpat7;Aytl3;Lpcat4	Q6NVG1
	1940	ATP-dependent helicase SKIV2L2;Superkiller viralicidic activity 2-like 2	Skiv2l2	Q9CZU3
	1941	PDHE1-A type I;Pyruvate dehydrogenase E1 component subunit alpha, somatic form, mitochondrial	Pdha1;Pdha-1	P35486
	1942	C5a anaphylatoxin;Complement C5;Complement C5 alpha chain;Complement C5 alpha chain;Complement C5 beta chain;Hemolytic complement	C5;Hc	P06684
	1943	DDRGK domain-containing protein 1	Ddrgk1	Q80WW9
	1944			Q91ZU6
	1945	GRB10-interacting GYF protein 2;PERQ amino acid-rich with GYF domain-containing protein 2;Trinucleotide repeat-containing gene 15 protein	Gigyf2;Kiaa0642;Perq2;Tnrc15	Q6Y7W8
	1946	Kinectin	Ktn1	Q61595
	1947	Centrosomal protein of 170 kDa	Cep170;Kiaa0470	Q6A065
	1948	Peripheral sodium channel 1;Sodium channel protein type 9 subunit alpha;Sodium channel protein type IX subunit alpha;Voltage-gated sodium channel subunit alpha Nav1.7;Sodium channel protein skeletal muscle subunit alpha;Sodium channel protein type 4 subunit alpha;Sodium channel protein type IV subunit alpha;Voltage-gated sodium channel subunit alpha Nav1.4	Kiaa4197;Scn9a;Scn4a	Q62205
	1949	Protein transport protein Sec24A;SEC24-related protein A	Sec24a	Q3U2P1
	1950	Inactive ubiquitin-specific peptidase 39;U4/U6.U5 tri-snRNP-associated protein 2	Usp39	Q3TIX9
	1951	PH and SEC7 domain-containing protein 1;Pleckstrin homology and SEC7 domain-containing protein 1	Kiaa2011;Psd;Psd1	Q5DTT2
	1952	Coated vesicle-associated kinase of 104 kDa;SCY1-like protein 2	Cvak104;D10Ertd802e;Scyl2	Q8CFE4
	1953	Myc-binding protein 2;Pam/highwire/rpm-1 protein;Probable E3 ubiquitin-protein ligase MYCBP2;Protein associated with Myc	Mycbp2;Pam;Phr1	Q7TPH6
	1954	E3 UFM1-protein ligase 1	Kiaa0776;Ufl1	Q8CCJ3
	1955	Bullous pemphigoid antigen 1;Dystonia musculorum protein;Hemidesmosomal plaque protein;Microtubule actin cross-linking factor 2	Bpag1;Dst;Macf2	Q91ZU6
	1956	Kinase non-catalytic C-lobe domain-containing protein 1;KIND domain-containing protein 1;Protein very KIND;Ras-GEF domain-containing family member 2	Kiaa1768;Kndc1;Rasgef2;Vkind	Q0KK55
	1957	Cyclophilin G;Peptidyl-prolyl cis-trans isomerase G;Rotamase G	Ppig	A2AR02
	1958	Novel protein (6430704M03Rik)	RP24-270K10.1;RP24-270K10.1-001	B1AXV0
	1959	Putative uncharacterized protein Safb	Safb	D3YXK2
	1960	Flotillin-1	Flot1	O08917
	1961	Pantophysin;Synaptophysin-like protein 1	Pphn;Sypl;Sypl1	O09117
	1962	Chloride channel protein 6;Chloride transport protein 6	Clc6;Clcn6	O35454
	1963	GABA and glycine transporter;Solute carrier family 32 member 1;Vesicular GABA transporter;Vesicular inhibitory amino acid transporter	Slc32a1;Vgat;Viaat	O35633
	1964	Myeloid up-regulated protein;Myeloid-associated differentiation marker	Mug;Myadm	O35682
	1965	Alanine/serine/cysteine/threonine transporter 1;Neutral amino acid transporter A;SATT;Solute carrier family 1 member 4	Asct1;Slc1a4	O35874
	1966	AKAP expressed in kidney and lung;A-kinase anchor protein 2;Protein kinase A-anchoring protein 2	Akap2	O54931
	1967	Sigma 1-type opioid receptor;Sigma non-opioid intracellular receptor 1	Oprs1;Sigmar1	O55242
	1968	Serine/arginine-rich protein-specific kinase 1;Serine/threonine-protein kinase SRPK1;SFRS protein kinase 1	Srpk1	O70551
	1969	E3 ubiquitin-protein ligase TTC3;TPR repeat protein D	Kiaa4119;Ttc3	O88196
	1970	Gp250;Low-density lipoprotein receptor relative with 11 ligand-binding repeats;SorLA-1;Sortilin-related receptor;Sorting protein-related receptor containing LDLR class A repeats	Sorl1	O88307
	1971	Integral membrane protein 2B;Protein E25B	Itm2b	O89051
	1972	Putative RNA-binding protein 3;RNA-binding motif protein 3	Rbm3	O89086
	1973	Growth hormone;Somatotropin	Gh;Gh1	P06880
	1974	BDNF/NT-3 growth factors receptor;GP145-TrkB/GP95-TrkB;Neurotrophic tyrosine kinase receptor type 2;TrkB tyrosine kinase	Ntrk2;Trkb	P15209
	1975	CD107 antigen-like family member B;Lysosomal membrane glycoprotein type B;Lysosome-associated membrane glycoprotein 2	Lamp2;Lamp-2	P17047
	1976	Heterogeneous nuclear ribonucleoprotein I;Polypyrimidine tract-binding protein 1	Ptb;Ptbp1	P17225
	1977	GABA(A) receptor subunit gamma-2;Gamma-aminobutyric acid receptor subunit gamma-2	Gabrg2	P22723
	1978	Sodium- and chloride-dependent glycine transporter 1;Solute carrier family 6 member 9	Glyt1;Slc6a9	P28571
	1979	Brain protein H5;Peanut-like protein 2;Septin-4	Pnutl2;Sept4	P28661
	1980	Glucose transporter type 3, brain;Solute carrier family 2, facilitated glucose transporter member 3	Glut3;Glut-3;Slc2a3	P32037
	1981	CD9 antigen	Cd9	P40240
	1982	Neural precursor cell expressed developmentally down-regulated protein 5;Septin-2	Nedd5;Nedd-5;Sept2	P42208
	1983	Synaptotagmin II;Synaptotagmin-2	Syt2	P46097
	1984	60S ribosomal protein L29	Rpl29;Rpl43	P47915
	1985	Calcium signal-modulating cyclophilin ligand	Caml;Camlg	P49070
	1986	Activator of G-protein signaling 2;Dynein light chain Tctex-type 1;T-complex testis-specific protein 1;TCTEX-1	Dynlt1;Tctel1;Tctex1;Tctex-1	P51807
	1987	Cysteine string protein;DnaJ homolog subfamily C member 5	Csp;Dnajc5	P60904
	1988	Calcineurin homologous protein;Calcium-binding protein CHP;Calcium-binding protein p22;Sid 470	Chp;Sid470	P61022
	1989	40S ribosomal protein S30	Fau	P62862
	1990	4-nitrophenol 2-hydroxylase;CYPIIE1;Cytochrome P450 2E1;Cytochrome P450-ALC;Cytochrome P450-J	Cyp2e;Cyp2e1;Cyp2e-1	Q05421
	1991	Aspartate beta-hydroxylase domain-containing protein 1	Asphd1	Q2TA57
	1992	Protein FAM98A	Fam98a	Q3TJZ6
	1993	27 kDa sarcoplasmic reticulum protein;Mitsugumin-33A;SPR-27;Transmembrane protein 38A;Trimeric intracellular cation channel type A	Tmem38a	Q3TMP8
	1994	Exocyst complex component 5;Exocyst complex component Sec10	Exoc5;Sec10l1	Q3TPX4
	1995	Transmembrane protein 63B	Tmem63b	Q3TWI9
	1996	Extended synaptotagmin-2	D12Ertd551e;Esyt2;Fam62b	Q3TZZ7
	1997	Extended synaptotagmin-1;Membrane-bound C2 domain-containing protein	Esyt1;Fam62a;Mbc2	Q3U7R1
[truncated: 95 more rows]
