# Supplementary material for: Self-propelling vesicles define glycolysis as the minimal energy machinery for neuronal transport
Source: Nat Commun. 2016 Oct 24;7:13233. doi: 10.1038/ncomms13233 (PMC5078996; doi:10.1038/ncomms13233)
Supplement: Supplementary Data 3 — Identified components of the molecular motor complex. [file ncomms13233-s4.xlsx]

## Sheet: Sheet1
Supplementary Data 3: Identified components of the molecular motor complex
	Molecular Motor
	Rank	Protein Names	Gene Names	AccNo
	6	150 kDa dynein-associated polypeptide;DAP-150;Dynactin subunit 1;p150-glued	Dctn1	O08788
	7	50 kDa dynein-associated polypeptide;Dynactin complex 50 kDa subunit;Dynactin subunit 2;Growth cone membrane protein 23-48K;p50 dynamitin	Dctn2	Q99KJ8
	17	Cytoplasmic dynein 1 heavy chain 1;Cytoplasmic dynein heavy chain 1;Dynein heavy chain, cytosolic	Dhc1;Dnch1	Q9JHU4
	19	Dynactin subunit 4;Dynactin subunit p62	Dctn4	Q8CBY8
	27	Actin-related protein 10;Actin-related protein 11	Act11;Actr10	Q9QZB7
	44	CapZ alpha-2;F-actin-capping protein subunit alpha-2	Cappa2;Capza2	P47754
	45	Capping protein (Actin filament) muscle Z-line, beta;CAPZB3;Capping protein (Actin filament) muscle Z-line, beta, isoform CRA_a	Capzb	P47757
	137			E9Q0B6
	161	Dynactin light chain p24;Dynactin subunit 3	Dctn3	Q9Z0Y1
	167	Cytoplasmic dynein 1 intermediate chain 1;Cytoplasmic dynein intermediate chain 1;Dynein intermediate chain 1, cytosolic	Dnci1;Dncic1	O88485
	172	Dynactin subunit 5;Dynactin subunit p25	Dctn5	Q9QZB9
	226	Cytoplasmic dynein 1 light intermediate chain 1;Dynein light chain A;Dynein light intermediate chain 1, cytosolic	Dncli1;Dnclic1	Q8R1Q8
	253	CapZ alpha-1;F-actin-capping protein subunit alpha-1	Cappa1;Capza1	P47753
	255	Dynactin subunit 6;Dynactin subunit p27;Protein WS-3;Dynactin 6, isoform CRA_b;Putative uncharacterized protein Dctn6	Dctn6;Ws3	Q9WUB4
	324	Cytoplasmic dynein 1 light intermediate chain 2;Dynein light intermediate chain 2, cytosolic	Dncli2;Dnclic2	Q6PDL0
	382	Dynein cytoplasmic 1 intermediate chain 2;Dynein cytoplasmic 1 intermediate chain 2, isoform CRA_a;Putative uncharacterized protein	Dync1i2	O88487
	631	Kinesin-related microtuble-based motor protein;Axonal transporter of synaptic vesicles;Kinesin-like protein KIF1A	Kif1a;Atsv;Kif1	E9Q9G6
	649	MKIAA0531 protein;Kinesin heavy chain isoform 5C;Kinesin heavy chain neuron-specific 2;Kinesin heavy chain isoform 5A;Kinesin heavy chain neuron-specific 1	Kif5c;mKIAA0531	P28738
	1007	Dynein light chain roadblock-type 1;Dynein light chain 2A, cytoplasmic	Dynlrb1	P62627
	1199	Huntingtin;Huntington disease protein homolog	Hd;Hdh;Htt	P42859
