# Supplementary material for: Self-propelling vesicles define glycolysis as the minimal energy machinery for neuronal transport
Source: Nat Commun. 2016 Oct 24;7:13233. doi: 10.1038/ncomms13233 (PMC5078996; doi:10.1038/ncomms13233)
Supplement: Supplementary Data 4 — Small GTPases identified in the cytoplasmic vesicles. [file ncomms13233-s5.xlsx]

## Sheet: Sheet1
Supplementary Data 4: Small GTPases identified in the cytoplasmic vesicles
	Small GTPase
	Rank	Protein Names	Gene Names	AccNo
	131	Guanosine diphosphate dissociation inhibitor 1;Rab GDP dissociation inhibitor alpha	Gdi1;Rabgdia	P50396
	232	Ras-related protein Rab-3A	Rab3a	P63011
	364	Ras-related protein Rab-1B	Rab1b	Q9D1G1
	376	DENN domain-containing protein 5B;Rab6IP1-like protein	Dennd5b	A2RSQ0
	397	GDI-3;Guanosine diphosphate dissociation inhibitor 2;Rab GDP dissociation inhibitor beta	Gdi2;Gdi3	Q61598
	403	Rab3 GTPase-activating protein 150 kDa subunit;Rab3 GTPase-activating protein non-catalytic subunit;Rab3-GAP p150;Rab3-GAP regulatory subunit	Kiaa0839	Q8BMG7
	472	Ras-related protein Rab-7a	Rab7;Rab7a	P51150
	547	Putative uncharacterized protein;RAB5C, member RAS oncogene family;Ras-related protein Rab-5C	Rab5c	P35278
	553	Ras-related protein Rab-10	Rab10	P61027
	576	Ras-related protein Rab-2A;Ras-related protein Rab-2B;Putative uncharacterized protein	Rab2;Rab2a	P53994
	618	Ras-related protein Rab-11B;Ras-related protein Rab-11A	Rab11b;Rab11	P46638
	756	Ras-related protein Rab-6A;Putative uncharacterized protein Rab6	MNCb-1660;Rab6	P35279
	790	Ras-related protein Rab-5A	Rab5a	Q9CQD1
	792	Ras-related protein Rab-14;RAB14 protein variant;RAB14, member RAS oncogene family	Rab14;rab14	Q91V41
	888	Ras-related protein Rab-1A;YPT1-related protein;Putative uncharacterized protein Rab1	Rab1;Rab1A	P62821
	923	Ras-related protein Rab-6B	D9Bwg0185e	P61294
	1012	Ras-related protein Rab-5B	Rab5b	P61021
	1028	MKIAA0118 protein;Rab-12;Ras-related protein Rab-21	mKIAA0118;Rab21	P35282
	1063	Ras-related protein Rab-8B	Rab8b	P61028
	1065	Ras-related protein Rab-18	Rab18	P35293
	1106	Actin-related protein 2/3 complex subunit 5;Actin-related protein 2/3 complex subunit 5-like protein;Arp2/3 complex 16 kDa subunit 2	Arpc5l	Q9D898
	1110	Rab-15;Ras-related protein Rab-23;Putative uncharacterized protein;RAB23, member RAS oncogene family, isoform CRA_a	Rab23	P35288
	1112	Ras-related protein Rab-3C;Putative uncharacterized protein;RAB3C, member RAS oncogene family, isoform CRA_d	Rab3c	P62823
	1127	c-Ki-ras;c-K-ras;GTPase KRas;GTPase KRas, N-terminally processed;Ki-Ras;K-Ras 2	Kras;Kras2	P32883
	1150	ADP-ribosylation factor-binding protein GGA2;Gamma-adaptin-related protein 2;Golgi-localized, gamma ear-containing, ARF-binding protein 2	Gga2;Kiaa1080	Q6P5E6
	1160	Ras-related protein Rab-4B	Rab4;Rab4b	Q91ZR1
	1167	RAB3 GTPase-activating protein 130 kDa subunit;Rab3 GTPase-activating protein catalytic subunit;Rab3-GAP p130	Kiaa0066;Rab3gap	Q80UJ7
	1172	Ras-related protein Rab-28	Rab28	Q99KL7
	1230	Rho GTPase-activating protein 1;Rho-type GTPase-activating protein 1;Putative uncharacterized protein	Arhgap1	Q5FWK3
	1267	Putative uncharacterized protein;Oncogene c-mel;Ras-related protein Rab-8A	Rab8a;Mel;Rab8	P55258
