# Supplementary material for: Self-propelling vesicles define glycolysis as the minimal energy machinery for neuronal transport
Source: Nat Commun. 2016 Oct 24;7:13233. doi: 10.1038/ncomms13233 (PMC5078996; doi:10.1038/ncomms13233)
Supplement: Supplementary Data 5 — Identified proteins known to be residents of cytoplasmic vesicles. [file ncomms13233-s6.xlsx]

## Sheet: Sheet1
Supplementary Data 5: Identified proteins known to be residents of cytoplasmic vesicles
	Cytoplasmic Vesicle Resident
	Endocytic Vesicle
	Rank	Protein Names	Gene Names	AccNo
	16	91 kDa synaptosomal-associated protein;Clathrin coat assembly protein AP180;Clathrin coat-associated protein AP180;Phosphoprotein F1-20;Putative uncharacterized protein	Snap91	Q61548
	22	Clathrin, heavy polypeptide (Hc);Clathrin heavy chain 1	Cltc	Q68FD5
	43	Dynamin-1	Dnm;Dnm1	P39053
	46	100 kDa coated vesicle protein A;Adapter-related protein complex 2 alpha-1 subunit;Adaptor protein complex AP-2 subunit alpha-1;Alpha1-adaptin;Alpha-adaptin A;AP-2 complex subunit alpha-1;Clathrin assembly protein complex 2 alpha-A large chain;Plasma membrane adaptor HA2/AP2 adaptin alpha A subunit	Adtaa;Ap2a1	P17426
	53	Adapter-related protein complex 2 beta subunit;Adaptor protein complex AP-2 subunit beta;AP105B;AP-2 complex subunit beta;Beta-2-adaptin;Beta-adaptin;Clathrin assembly protein complex 2 beta large chain;Plasma membrane adaptor HA2/AP2 adaptin beta subunit	Ap2b1;Clapb1	Q9DBG3
	78	Synaptic inositol-1,4,5-trisphosphate 5-phosphatase 1;Synaptojanin-1;Putative uncharacterized protein Synj1	Kiaa0910;Synj1	Q8CHC4
	80	Clathrin interactor 1;MCG22297, isoform CRA_b;Putative uncharacterized protein;Enthoprotin;Epsin-4;Epsin-related protein	Clint1	Q99KN9
	98	Adapter-related protein complex 2 mu subunit;Adaptor protein complex AP-2 subunit mu;AP-2 complex subunit mu;AP-2 mu chain;Clathrin assembly protein complex 2 medium chain;Clathrin coat assembly protein AP50;Clathrin coat-associated protein AP50;Mu2-adaptin;Plasma membrane adaptor AP-2 50 kDa protein;Adaptor protein complex AP-2, mu1, isoform CRA_a;Putative uncharacterized protein	Ap2m1;Clapm1	P84091
	110	Epidermal growth factor receptor pathway substrate 15-related sequence;Epidermal growth factor receptor substrate 15-like 1;Eps15-related protein	Eps15l1;Eps15R	Q60902
	114	AP1 subunit gamma-binding protein 1;Gamma-synergin;Synergin gamma	Ap1gbp1;Syng	Q5SV85
	115	EH and SH3 domains protein 1;Intersectin-1	Ese1;Itsn;Itsn1	Q9Z0R4
	119	100 kDa coated vesicle protein C;Adapter-related protein complex 2 alpha-2 subunit;Adaptor protein complex AP-2 subunit alpha-2;Alpha2-adaptin;Alpha-adaptin C;AP-2 complex subunit alpha-2;Clathrin assembly protein complex 2 alpha-C large chain;Plasma membrane adaptor HA2/AP2 adaptin alpha C subunit	Adtab;Ap2a2	P17427
	122	Adaptor-associated kinase 1;AP2-associated protein kinase 1	Aak1;Kiaa1048	Q3UHJ0
	135	Clathrin assembly lymphoid myeloid leukemia;Phosphatidylinositol-binding clathrin assembly protein	Calm;Fit1;Picalm	Q7M6Y3
	138	EH domain-containing protein 3	Ehd2;Ehd3	Q9QXY6
	140	Dynamin family member proline-rich carboxyl-terminal domain less;Dynamin-1-like protein;Dynamin-related protein 1	Dnm1l;Drp1	Q8K1M6
	145	SH3-domain GRB2-like (Endophilin) interacting protein 1;Putative uncharacterized protein Sgip1	RP23-66O4.1-007	Q8VD37
	157	Stromal membrane-associated protein 1-like;Stromal membrane-associated protein 2	Smap1l;Smap2	Q7TN29
	192	Itsn2 protein;EH domain and SH3 domain regulator of endocytosis 2;Intersectin-2;SH3 domain-containing protein 1B;Putative uncharacterized protein	Itsn2;Ese2	Q9Z0R6
	236	EPS-15-interacting protein 1;Epsin-1;Intersectin-EH-binding protein 1	Epn1	Q80VP1
	268	SH3-domain GRB2-like 2;Endophilin-1;Endophilin-A1;SH3 domain protein 2A;SH3 domain-containing GRB2-like protein 2;SH3p4;Putative uncharacterized protein	Sh3gl2;Sh3d2a	Q62420
	273	Amphiphysin II;Amphiphysin-like protein;Bridging integrator 1;Myc box-dependent-interacting protein 1;SH3 domain-containing protein 9;Bin1 protein	Amphl;Bin1	O08539
	326	ESCRT-II complex subunit VPS36;Vacuolar protein-sorting-associated protein 36	Vps36	Q91XD6
	355	Dynamin-3	Dnm3;Kiaa0820	Q8BZ98
	408	Adaptin ear-binding coat-associated protein 1;NECAP endocytosis-associated protein 1	Necap1	Q9CR95
	414			P39053
	425	Ig mu chain C region membrane-bound form;Ig mu chain C region secreted form	Igh-6	P01873
	443	Early endosome antigen 1	Eea1	Q8BL66
	495	ESCRT-I complex subunit TSG101;Tumor susceptibility gene 101 protein	Tsg101	Q61187
	525	Putative uncharacterized protein;Hepatocyte growth factor-regulated tyrosine kinase substrate;HGF-regulated tyrosine kinase substrate	Hgs;Hrs	Q99LI8
	541	Vacuolar proton pump subunit E 1;V-ATPase 31 kDa subunit;V-type proton ATPase subunit E 1	Atp6e;Atp6e2	P50518
	572	Sorting nexin-1;Putative uncharacterized protein;Sorting nexin 1	Snx1	Q9WV80
	617	ADP-ribosylation factor-binding protein GGA3;Golgi-localized, gamma ear-containing, ARF-binding protein 3;Golgi associated, gamma adaptin ear containing, ARF binding protein 3	Gga3;Kiaa0154	Q8BMI3
	624	SDP3 protein;Sorting nexin-3;Putative uncharacterized protein;Sorting nexin 3;Sorting nexin 3, isoform CRA_b;Putative uncharacterized protein Snx3	Snx3	O70492
	626	Signal transducing adapter molecule 1;Putative uncharacterized protein;Signal transducing adaptor molecule (SH3 domain and ITAM motif) 1	Stam;Stam1	P70297
	646	EH domain-containing protein 1;PAST homolog 1	Ehd1;Past1	Q9WVK4
	653	Annexin A2;Annexin II;Annexin-2;Calpactin I heavy chain;Calpactin-1 heavy chain;Chromobindin-8;Lipocortin II;p36;Placental anticoagulant protein IV;Protein I	Anx2;Anxa2	P07356
	659	Adapter-related protein complex 2 sigma subunit;Adaptor protein complex AP-2 subunit sigma;AP-2 complex subunit sigma;Clathrin assembly protein 2 small chain;Clathrin coat assembly protein AP17;Clathrin coat-associated protein AP17;Plasma membrane adaptor AP-2 17 kDa protein;Sigma2-adaptin;Sigma-adaptin 3b;Adaptor-related protein complex 2, sigma 1 subunit	Ap17;Ap2s1	P62743
	696	H<beta>58 protein;Vacuolar protein sorting-associated protein 26A;Vesicle protein sorting 26A;Vacuolar protein sorting 26 homolog A (Yeast), isoform CRA_e;Vps26a protein	Vps26;Vps26a	P40336
	717	Neural RAP guanine nucleotide exchange protein;PDZ domain-containing guanine nucleotide exchange factor 1;Rap guanine nucleotide exchange factor 2	Kiaa0313	Q8CHG7
	775	GRIP and coiled-coil domain containing 2;185 kDa Golgi coiled-coil protein;GRIP and coiled-coil domain-containing protein 2	Gcc2	Q8CHG3
	827	MKIAA0079 protein;SEC24 related gene family, member C (S. cerevisiae), isoform CRA_b	mKIAA0079;Sec24c	G3X972
	843	Adapter protein containing PH domain, PTB domain and leucine zipper motif 1;DCC-interacting protein 13-alpha	Appl1;Dip13a	Q8K3H0
	848	ESCRT-I complex subunit VPS37A;Vacuolar protein sorting-associated protein 37A	Vps37a	Q8CHS8
	910	Ras-related protein Ral-A	Ral;Rala;Ral-a	P63321
	921	Charged multivesicular body protein 1a;Chromatin-modifying protein 1a	Chmp1;Chmp1a	Q921W0
	931	Clavesin-2;Retinaldehyde-binding protein 1-like 2	Clvs2;Rlbp1l2	Q8BG92
	964	ADP-ribosylation factor 6	Arf6	P62331
	966	Charged multivesicular body protein 2a;Chromatin-modifying protein 2a;Vacuolar protein sorting-associated protein 2	Chmp2a	Q9DB34
	974	Coated vesicle-associated kinase of 104 kDa;SCY1-like protein 2	Cvak104;Scyl2	Q8CFE4
	990	ESCRT-II complex subunit VPS22;Vacuolar-sorting protein SNF8;SNF8, ESCRT-II complex subunit, homolog (S. cerevisiae)	D11Moh34;Snf8	Q9CZ28
	992	Ras-related protein Krev-1;Ras-related protein Rap-1A;GTP-binding protein smg p21B;Ras-related protein Rap-1b	Rap1a;Rap1b	P62835
	1000	RING finger protein 22;RING finger protein HAC1;Tripartite motif-containing protein 3;Putative uncharacterized protein	Hac1;Rnf22;Trim3	Q9R1R2
	1006	Sorting nexin-2	Snx2	Q9CWK8
	1017	Charged multivesicular body protein 6;Chromatin-modifying protein 6;Chromatin modifying protein 6	Chmp6	P0C0A3
	1038	Adapter protein GRB2;Growth factor receptor-bound protein 2;SH2/SH3 adapter GRB2;Growth factor receptor bound protein 2	Grb2	Q60631
	1085	Adapter-related protein complex 3 sigma-1 subunit;AP-3 complex subunit sigma-1;AP-3 complex subunit sigma-3A;Sigma-3A-adaptin;Sigma-adaptin 3a	Ap3s1	Q9DCR2
	1089	Charged multivesicular body protein 2b;Chromatin-modifying protein 2b	Chmp2b	Q8BJF9
	1111	Vacuolar protein sorting 25 (Yeast);ESCRT-II complex subunit VPS25;Vacuolar protein-sorting-associated protein 25	Vps25	Q9CQ80
	1121	ESCRT-I complex subunit MVB12B;Multivesicular body subunit 12B;Protein FAM125B;Novel protein	Fam125b	Q6KAU4
	1132	Centaurin beta 2;Arf-GAP with coiled-coil, ANK repeat and PH domain-containing protein 2;Centaurin-beta-2	centb2;Acap2	Q6ZQK5
	1141	Charged multivesicular body protein 4b;Chromatin-modifying protein 4b	Chmp4b	Q9D8B3
	1163	WASH complex subunit strumpellin	Kiaa0196	Q8C2E7
	1213	Cyclin-dependent kinase inhibitor 1B;Cyclin-dependent kinase inhibitor p27;p27Kip1;Putative uncharacterized protein	Cdkn1b	P46414
	1215	Charged multivesicular body protein 1b-2;Chromatin-modifying protein 1b-2	Chmp1b2	Q9CQD4
	1221	Charged multivesicular body protein 7;Chromatin-modifying protein 7	Chmp7	Q8R1T1
	Synaptic Vesicle
	Rank	Protein Names	Gene Names	AccNo
	18	Dihydropyrimidinase-related protein 2;Unc-33-like phosphoprotein 2	Crmp2;Dpysl2	O08553
	24	N-ethylmaleimide-sensitive fusion protein;Suppressor of K(+) transport growth defect 2;Vesicle-fusing ATPase;Vesicular-fusion protein NSF	Nsf;Skd2	P46460
	56	Synapsin II;Synapsin-2;Putative uncharacterized protein	Syn2	Q64332
	144	Synapsin I;Synapsin-1	Syn1;Syn-1	O88935
	147	65 kDa glutamic acid decarboxylase;Glutamate decarboxylase 2;Glutamate decarboxylase 65 kDa isoform	Gad2;Gad65	P48320
	155	Amphiphysin	Amph;Amph1	Q7TQF7
	303	BM89 antigen;Major synaptic vesicle protein p38;Synaptophysin	Syp	Q62277
	435	Alpha-synuclein;Non-A beta component of AD amyloid;Non-A4 component of amyloid precursor	Snca;Syn	O55042
	457	Beta-soluble NSF attachment protein;Brain protein I47;N-ethylmaleimide-sensitive factor attachment protein beta	Napb;Snapb	P28663
	504	p65;Synaptotagmin I;Synaptotagmin-1	Syt1	P46096
	548	Calcium regulator SV2A;Synaptic vesicle glycoprotein 2A	Kiaa0736;Sv2;Sv2a	Q9JIS5
	590	Clavesin-1;Retinaldehyde-binding protein 1-like 1	Clvs1;Rlbp1l1	Q9D4C9
	640	HCNPpp;Hippocampal cholinergic neurostimulating peptide;Phosphatidylethanolamine-binding protein 1;Putative uncharacterized protein Pebp1	Pbp;Pebp;Pebp1	P70296
	803	Adapter-related protein complex 3 subunit delta-1;AP-3 complex subunit delta;AP-3 complex subunit delta-1;Delta-adaptin	Ap3d;Ap3d1	O54774
	833	Rab-3-interacting molecule 3;Regulating synaptic membrane exocytosis protein 3;RIM3 gamma	Kiaa0237;Rims3	Q80U57
	836	Putative uncharacterized protein Ano2;Anoctamin-2;Transmembrane protein 16B;Anoctamin-1;Transmembrane protein 16A	Ano2;Tmem16b	P70451
	919	Focal adhesion kinase 1;pp125FAK;Protein-tyrosine kinase 2	Fadk;Fak;Fak1	P34152
	958	Synbindin;Trafficking protein particle complex subunit 4;TRS23 homolog;Putative uncharacterized protein	Sbdn;Trappc4	Q9ES56
	996	Synaptogyrin-1	Syngr1	O55100
	1114	Synaptic vesicle membrane protein VAT-1 homolog-like;Putative uncharacterized protein Vat1l	Kiaa1576;Vat1l	Q80TB8
	1139	Vacuolar proton pump subunit G 2;V-ATPase 13 kDa subunit 2;V-type proton ATPase subunit G 2	Atp6g2;Atp6v1g2	Q9WTT4
	1290	AMPA-selective glutamate receptor 2;GluR-B;GluR-K2;Glutamate receptor 2;Glutamate receptor ionotropic, AMPA 2	Glur2;Gria2	P23819
	Vesicle Coating
	Rank	Protein Names	Gene Names	AccNo
	208	Alpha-coat protein;Coatomer subunit alpha;Proxenin;Xenin;Xenopsin-related peptide	Copa	Q8CIE6
	214	SEC16 homolog A (S. cerevisiae)	Sec16a	A2AIX1
	215	Cyclin-G-associated kinase	Gak	Q99KY4
	249	Protein transport protein Sec31A;SEC31-like protein 1;SEC31-related protein A	Sec31a;Sec31l1	Q3UPL0
	285	Putative uncharacterized protein	Ap1b1	Q8CC13
	306	Epsin 2	Epn2	Q8CHU3
	411	Protein SEC13 homolog;SEC13-like protein 1;SEC13-related protein	Sec13;Sec13l1	Q9D1M0
	463	Adaptor protein complex AP-1, gamma 1 subunit;Putative uncharacterized protein;Adapter-related protein complex 1 subunit gamma-1;Adaptor protein complex AP-1 subunit gamma-1;AP-1 complex subunit gamma-1;Clathrin assembly protein complex 1 gamma-1 large chain;Gamma1-adaptin;Gamma-adaptin;Golgi adaptor HA1/AP1 adaptin subunit gamma-1	Ap1g1;Adtg;Clapg1	P22892
	498	Beta-coat protein;Coatomer subunit beta;p102	Copb2	O55029
	499	Adaptor protein complex AP-1 mu-1 subunit;Adaptor-related protein complex 1 mu-1 subunit;AP-1 complex subunit mu-1;AP-mu chain family member mu1A;Clathrin assembly protein complex 1 medium chain 1;Clathrin coat assembly protein AP47;Clathrin coat-associated protein AP47;Golgi adaptor HA1/AP1 adaptin mu-1 subunit;Mu1A-adaptin;Mu-adaptin 1	Ap1m1;Cltnm	P35585
	507	Clathrin light polypeptide (Lca);Clathrin, light polypeptide (Lca), isoform CRA_c;Clathrin light chain A;Clathrin, light polypeptide (Lca);Clathrin, light polypeptide (Lca), isoform CRA_b;Putative uncharacterized protein	Clta	B1AWD9
	612	Clathrin light chain B	Cltb	Q6IRU5
	647	Coatomer subunit gamma;Gamma-coat protein	Copg;Copg1	Q9QZE5
	684	Adapter-related protein complex 3 subunit beta-2;Adaptor protein complex AP-3 subunit beta-2;AP-3 complex subunit beta-2;Beta-3B-adaptin;Clathrin assembly protein complex 3 beta-2 large chain	Ap3b2	Q9JME5
	717	Neural RAP guanine nucleotide exchange protein;PDZ domain-containing guanine nucleotide exchange factor 1;Rap guanine nucleotide exchange factor 2	Kiaa0313;Pdzgef1	Q8CHG7
	905	Archain;Coatomer subunit delta;Delta-coat protein	Arcn1;Copd	Q5XJY5
	970	SEC23-interacting protein	Sec23ip	Q6NZC7
	1082	Sec24 related gene family, member B (S. cerevisiae)	Sec24b	Q80ZX0
	Lysosome
	Rank	Protein Names	Gene Names	AccNo
	24	N-ethylmaleimide-sensitive fusion protein;Suppressor of K(+) transport growth defect 2;Vesicle-fusing ATPase;Vesicular-fusion protein NSF	Nsf;Skd2	P46460
	181	Vacuolar proton pump subunit C 1;V-type proton ATPase subunit C 1	Atp6c;Atp6c1	Q9Z1G3
	193	Maternal-embryonic 3;Vacuolar protein sorting-associated protein 35;Vesicle protein sorting 35	Mem3;Vps35	Q9EQH3
	283	Gamma-soluble NSF attachment protein;N-ethylmaleimide-sensitive factor attachment protein gamma;Putative uncharacterized protein Napg	Napg;Snapg	Q9CWZ7
	438	Ceruloplasmin;Ferroxidase	Cp	Q61147
	446	Vacuolar proton pump subunit H;V-type proton ATPase subunit H	Atp6v1h	Q8BVE3
	550	Vacuolar proton pump subunit D;V-ATPase 28 kDa accessory protein;V-type proton ATPase subunit D	Atp6m;Vatd	P57746
	585	ADP-ribosylation factor-like protein 10B;ADP-ribosylation factor-like protein 8A;Novel small G protein indispensable for equal chromosome segregation 2	Arl10b;Arl8a;Gie2	Q8VEH3
	655	G protein subunit beta-2;Guanine nucleotide-binding protein G(I)/G(S)/G(T) subunit beta-2;Transducin beta chain 2;Putative uncharacterized protein Gnb2;Guanine nucleotide-binding protein subunit beta-4;Transducin beta chain 4	Gnb2;Gnb4	P62880
	797	Palmitoyl-protein hydrolase 1;Palmitoyl-protein thioesterase 1	Ppt	O88531
	1166	Acid ceramidase;Acid ceramidase subunit alpha;Acid ceramidase subunit beta;Acylsphingosine deacylase;N-acylsphingosine amidohydrolase	Asah;Asah1	Q9WV54
	Others
	Rank	Protein Names	Gene Names	AccNo
	89	Crmp1 protein	Crmp1	Q6P1J1
	90	Vacuolar proton pump subunit alpha;V-ATPase 69 kDa subunit;V-type proton ATPase catalytic subunit A	Atp6a1;Atp6a2	P50516
	91	2-phospho-D-glycerate hydro-lyase;Enolase 2;Gamma-enolase;Neural enolase;Neuron-specific enolase;Putative uncharacterized protein Eno2	Eno2;Eno-2	P17183
	92	Aldolase 3;Brain-type aldolase;Fructose-bisphosphate aldolase C;Scrapie-responsive protein 2;Zebrin II	Aldo3;Aldoc	P05063
	93			Q9WU78
	94	Phytanoyl-CoA hydroxylase-associated protein 1;Phytanoyl-CoA hydroxylase-interacting protein	Phyhip	Q8K0S0
	95	Contactin-1;Neural cell surface protein F3	Cntn1	P12960
	96	Calcium-dependent activator protein for secretion 1;Calcium-dependent secretion activator 1	Cadps;Cap	Q80TJ1
	97	Actin, alpha cardiac muscle 1;Alpha-cardiac actin;Actin, alpha skeletal muscle;Alpha-actin-1;Actin, aortic smooth muscle;Alpha-actin-2;Actin, gamma-enteric smooth muscle;Alpha-actin-3	Actc;Actc1	P68033
	98	Adapter-related protein complex 2 mu subunit;Adaptor protein complex AP-2 subunit mu;AP-2 complex subunit mu;AP-2 mu chain;Clathrin assembly protein complex 2 medium chain;Clathrin coat assembly protein AP50;Clathrin coat-associated protein AP50;Mu2-adaptin;Plasma membrane adaptor AP-2 50 kDa protein;Adaptor protein complex AP-2, mu1, isoform CRA_a;Putative uncharacterized protein	Ap2m1;Clapm1	P84091
	99	LIM and SH3 domain protein 1;Metastatic lymph node gene 50 protein;LIM and SH3 protein 1	Lasp1	Q61792
	100	ADP-ribosylation factor 3;ADP-ribosylation factor 1	Arf3;Arf1	P61205
	101	Putative uncharacterized protein Myo5a;Dilute myosin heavy chain, non-muscle;Myosin-Va	Myo5a;Dilute	Q99104
	102	P68;Transketolase	Tkt	P40142
	103	Aspartate aminotransferase, cytoplasmic;Glutamate oxaloacetate transaminase 1;Transaminase A	Got1	P05201
	104	Ubiquitin-activating enzyme E1;Ubiquitin-activating enzyme E1 X;Ubiquitin-like modifier-activating enzyme 1;Ubiquitin-like modifier-activating enzyme 1 X	Sbx;Uba1	Q02053
	105	CHORD domain-containing protein 1;Cysteine and histidine-rich domain-containing protein 1	Chordc1;Chp1	Q9D1P4
	106	Calcyclin-binding protein;Siah-interacting protein	Cacybp;Sip	Q9CXW3
	107	Calcium/calmodulin-dependent protein kinase type II subunit beta;Calcium/calmodulin-dependent protein kinase II, beta;Calcium/calmodulin-dependent protein kinase II, beta, isoform CRA_b;Camk2b protein;Putative uncharacterized protein	Camk2b;Camk2d	P28652
	108	MAP1 light chain LC1;MAP1(X);MAP1.2;Microtubule-associated protein 1B	Map1b;Mtap1b	P14873
	109	Heat shock 70 kDa protein 12A	Hspa12a	Q8K0U4
	110	Epidermal growth factor receptor pathway substrate 15-related sequence;Epidermal growth factor receptor substrate 15-like 1;Eps15-related protein	Eps15l1;Eps15R	Q60902
	111	Serum albumin	Alb;Alb1;Alb-1	P07724
	112	Cytoplasmic aconitase;Citrate hydro-lyase;Cytoplasmic aconitate hydratase;Iron regulatory protein 1;Iron-responsive element-binding protein 1	aco1;Aco1;Ireb1	P28271
	113	Cytosolic malate dehydrogenase;Malate dehydrogenase, cytoplasmic	Mdh1;Mor2	P14152
	114	AP1 subunit gamma-binding protein 1;Gamma-synergin;Synergin gamma	Ap1gbp1;Syng	Q5SV85
	115	EH and SH3 domains protein 1;Intersectin-1	Ese1;Itsn;Itsn1	Q9Z0R4
	116	Autocrine motility factor;Glucose-6-phosphate isomerase;Neuroleukin;Phosphoglucose isomerase;Phosphohexose isomerase	Gpi;Gpi1	P06745
	117	Tubulin polymerization-promoting protein	Tppp	Q7TQD2
	118	Protein tyrosine phosphatase, receptor type Z, polypeptide 1	Ptprz1	B9EKR1
	119	100 kDa coated vesicle protein C;Adapter-related protein complex 2 alpha-2 subunit;Adaptor protein complex AP-2 subunit alpha-2;Alpha2-adaptin;Alpha-adaptin C;AP-2 complex subunit alpha-2;Clathrin assembly protein complex 2 alpha-C large chain;Plasma membrane adaptor HA2/AP2 adaptin alpha C subunit	Adtab;Ap2a2	P17427
	120	T1-TrpRS;T2-TrpRS;Tryptophan--tRNA ligase;Tryptophanyl-tRNA synthetase, cytoplasmic	Wars;Wrs	P32921
	121	Cofilin, non-muscle isoform;Cofilin-1	Cfl1	P18760
	122	Adaptor-associated kinase 1;AP2-associated protein kinase 1	Aak1;Kiaa1048	Q3UHJ0
	123	6-phosphofructokinase, muscle type;Phosphofructo-1-kinase isozyme A;Phosphofructokinase 1;Phosphohexokinase	Pfka;Pfkm;Pfk-m	P47857
	124	Heat shock 70 kDa protein 4L;Heat shock 70-related protein APG-1;Osmotic stress protein 94	Apg1;Hsp4l;Hspa4l	P48722
	125	M-Sema F-associating protein of 75 kDa;Neurochondrin;Norbin	Kiaa0607;Ncdn	Q9Z0E0
	126	Beta-2-globin;Hemoglobin beta-2 chain;Hemoglobin beta-minor chain;Hemoglobin subunit beta-2	Hbb-b2	P02089
	127	14-3-3 protein zeta/delta;Protein kinase C inhibitor protein 1;SEZ-2	Ywhaz	P63101
	128	Calcium-dependent tyrosine kinase;Cell adhesion kinase beta;Focal adhesion kinase 2;Proline-rich tyrosine kinase 2;Protein-tyrosine kinase 2-beta;Related adhesion focal tyrosine kinase;Putative uncharacterized protein	Fak2;Ptk2b;Pyk2	Q9QVP9
	129	[Acyl-carrier-protein] S-acetyltransferase;[Acyl-carrier-protein] S-malonyltransferase;3-hydroxypalmitoyl-[acyl-carrier-protein] dehydratase;3-oxoacyl-[acyl-carrier-protein] reductase;3-oxoacyl-[acyl-carrier-protein] synthase;Enoyl-[acyl-carrier-protein] reductase;Fatty acid synthase;Oleoyl-[acyl-carrier-protein] hydrolase	Fasn	P19096
	130	eEF-1B gamma;Elongation factor 1-gamma	Eef1g	Q9D8N0
	131	Guanosine diphosphate dissociation inhibitor 1;Rab GDP dissociation inhibitor alpha	Gdi1;Rabgdia	P50396
	132	Aspartate--tRNA ligase;Aspartyl-tRNA synthetase, cytoplasmic	Dars	Q922B2
	133	Hexokinase type I;Hexokinase, tumor isozyme;Hexokinase-1	Hk1	P17710
	134	41 kDa phosphoribosypyrophosphate synthetase-associated protein;Phosphoribosyl pyrophosphate synthase-associated protein 2	Prpsap2	Q8R574
	135	Clathrin assembly lymphoid myeloid leukemia;Phosphatidylinositol-binding clathrin assembly protein	Calm;Fit1	Q7M6Y3
	136	Putative uncharacterized protein ENSMUSP00000050698		E9PZH9
	137			E9Q0B6
	138	EH domain-containing protein 3	Ehd2;Ehd3	Q9QXY6
	139	Protein RUFY3;Rap2-interacting protein x;Single axon-regulated protein	D5Bwg0860e	Q9D394
	140	Dynamin family member proline-rich carboxyl-terminal domain less;Dynamin-1-like protein;Dynamin-related protein 1	Dnm1l;Drp1	Q8K1M6
	141	Cell division protein kinase 5;CRK6;Cyclin-dependent kinase 5;Serine/threonine-protein kinase PSSALRE;Tau protein kinase II catalytic subunit	Cdk5;Crk6	P49615
	142	Ig gamma-1 chain C region, membrane-bound form;Ig gamma-1 chain C region secreted form	Igh-4;Ighg1	P01869
	143	Pre-mRNA-splicing factor SF3b 130 kDa subunit;Spliceosome-associated protein 130;Splicing factor 3B subunit 3	Kiaa0017;Sf3b3	Q921M3
	144	Synapsin I;Synapsin-1	Syn1;Syn-1	O88935
	145	SH3-domain GRB2-like (Endophilin) interacting protein 1;Putative uncharacterized protein Sgip1	Sgip1	Q8VD37
	146	Chap1;DSK2 homolog;Protein linking IAP with cytoskeleton 2;Ubiquilin-2;Ubiquitin-like product Chap1/Dsk2	Plic2;Ubqln2	Q9QZM0
	147	65 kDa glutamic acid decarboxylase;Glutamate decarboxylase 2;Glutamate decarboxylase 65 kDa isoform	Gad2;Gad65	P48320
	148	Elongation factor 1-alpha 2;Eukaryotic elongation factor 1 A-2;Statin-S1;Elongation factor 1-alpha	Eef1a2;Eef1al	P62631
	149	Cartilage-linking protein 1;Hyaluronan and proteoglycan link protein 1;Proteoglycan link protein	Crtl1;Hapln1	Q9QUP5
	150	28 kDa heat- and acid-stable phosphoprotein;PDGFA-associated protein 1;PDGF-associated protein	Pdap1	Q3UHX2
	151	Active breakpoint cluster region-related protein	Abr	Q5SSL4
	152	Bifunctional aminoacyl-tRNA synthetase;Glutamate--tRNA ligase;Glutamyl-tRNA synthetase;Proline--tRNA ligase;Prolyl-tRNA synthetase	Eprs;Qprs	Q8CGC7
	153	Heterogeneous nuclear ribonucleoprotein U;Scaffold attachment factor A	Hnrnpu;Hnrpu	Q8VEK3
	154	Glutamine amidotransferase;GMP synthase [glutamine-hydrolyzing];GMP synthetase	Gmps	Q3THK7
	155	Amphiphysin	Amph;Amph1	Q7TQF7
	156	Cullin-associated and neddylation-dissociated protein 1;Cullin-associated NEDD8-dissociated protein 1;p120 CAND1	Cand1;Kiaa0829	Q6ZQ38
	157	Stromal membrane-associated protein 1-like;Stromal membrane-associated protein 2	Smap1l;Smap2	Q7TN29
	158	C-Jun-amino-terminal kinase-interacting protein 3;JNK MAP kinase scaffold protein 3;JNK/SAPK-associated protein 1;Mitogen-activated protein kinase 8-interacting protein 3;Sunday driver 2	Jip3;Jsap1	Q9ESN9
	159	Synaptosomal-associated 47 kDa protein;Synaptosomal-associated protein 47;Novel protein (1110031B06Rik)	Snap47	Q8R570
	160	14-3-3 protein epsilon	Ywhae	P62259
	161	Dynactin light chain p24;Dynactin subunit 3	Dctn3	Q9Z0Y1
	162	Fibrinogen, alpha polypeptide	Fga	E9PV24
	163	Tyrosine-protein phosphatase non-receptor type 23	Kiaa1471;Ptpn23	Q6PB44
	164	Phosphomannomutase 1;Pmm1 protein	Pmm1	O35621
	165	Glycogen phosphorylase, muscle form;Myophosphorylase	Pygm	Q9WUB3
	166	Alpha-globin;Hemoglobin alpha chain;Hemoglobin subunit alpha;Alpha globin 1;Alpha globin 2;Hemoglobin alpha, adult chain 1;Hemoglobin alpha, adult chain 2;Putative uncharacterized protein	Hba;Hba-a1;Hba-a2	P01942
	167	Cytoplasmic dynein 1 intermediate chain 1;Cytoplasmic dynein intermediate chain 1;Dynein intermediate chain 1, cytosolic;Putative uncharacterized protein Dync1i1	Dnci1;Dncic1	O88485
	168	Actin-binding LIM protein 2;Actin-binding LIM protein family member 2	Ablim2	Q8BL65
	169	Pre-mRNA-splicing factor SF3b 155 kDa subunit;Spliceosome-associated protein 155;Splicing factor 3B subunit 1	Sap155;Sf3b1	Q99NB9
	170	Acyl-CoA thioesterase 7;Brain acyl-CoA hydrolase;CTE-IIa;Cytosolic acyl coenzyme A thioester hydrolase;Long chain acyl-CoA thioester hydrolase	Acot7;Bach	Q91V12
	171	ERT1;Extracellular signal-regulated kinase 2;MAP kinase isoform p42;Mitogen-activated protein kinase 1;Mitogen-activated protein kinase 2	Erk2;Mapk	P63085
	172	Dynactin subunit 5;Dynactin subunit p25	Dctn5	Q9QZB9
	173	Septin 8;Septin-8	Sept8;Kiaa0202	Q8CHH9
	174	Purine-rich single-stranded DNA-binding protein alpha;Transcriptional activator protein Pur-alpha	Pura	P42669
	175			F7D6E8
	176	Phosphoribosyl pyrophosphate synthase I;Ribose-phosphate pyrophosphokinase 1;Ribose-phosphate pyrophosphokinase	Prps1;Prps1l1	Q9D7G0
	177	14-3-3 protein gamma;14-3-3 protein gamma, N-terminally processed	Ywhag	P61982
	178	ATPase, Na+/K+ transporting, alpha 3 polypeptide;ATPase, Na+/K+ transporting, alpha 3 polypeptide, isoform CRA_c;Na(+)/K(+) ATPase alpha(III) subunit;Sodium pump subunit alpha-3;Sodium/potassium-transporting ATPase subunit alpha-3;Na(+)/K(+) ATPase alpha(+) subunit;Sodium pump subunit alpha-2;Sodium/potassium-transporting ATPase subunit alpha-2;Putative uncharacterized protein Atp1a2	Atp1a3;Atp1a2	Q6PIC6
	179	RING finger protein 214	Rnf214	Q8BFU3
	180	Putative uncharacterized protein Ankrd29	Ankrd29	D3YVV3
	181	Vacuolar proton pump subunit C 1;V-type proton ATPase subunit C 1	Atp6c;Atp6c1	Q9Z1G3
	182	Hepatoma-derived growth factor-related protein 3	Hdgfrp3	Q9JMG7
	183	Beta-1-globin;Hemoglobin beta-1 chain;Hemoglobin beta-major chain;Hemoglobin subunit beta-1	Hbb-b1	P02088
	184	CCT-zeta-1;T-complex protein 1 subunit zeta	Cct6;Cct6a	P80317
	185	Adenylyl cyclase-associated protein 1	Cap;Cap1	P40124
	186	Eukaryotic translation initiation factor 4B;Putative uncharacterized protein	Eif4b	Q8BGD9
	187	Transcription elongation factor A protein-like 5;Transcription elongation factor S-II protein-like 5	Tceal5	Q8CCT4
	188	Fibrinogen beta chain;Fibrinopeptide B	Fgb	Q8K0E8
	189	DEAH box protein 15;Putative pre-mRNA-splicing factor ATP-dependent RNA helicase DHX15	Ddx15;Deah9	O35286
	190	Protein unc-18 homolog 1;Protein unc-18 homolog A;Syntaxin-binding protein 1	Stxbp1	O08599
	191	26S proteasome non-ATPase regulatory subunit 2;26S proteasome regulatory subunit RPN1;26S proteasome regulatory subunit S2;26S proteasome subunit p97;Psmd2 protein	Psmd2	Q8VDM4
	192	Itsn2 protein;EH domain and SH3 domain regulator of endocytosis 2;Intersectin-2;SH3 domain-containing protein 1B;Putative uncharacterized protein	Itsn2;Ese2	Q9Z0R6
	193	Maternal-embryonic 3;Vacuolar protein sorting-associated protein 35;Vesicle protein sorting 35	Mem3;Vps35	Q9EQH3
	194	Haptoglobin;Haptoglobin alpha chain;Haptoglobin beta chain	Hp	Q61646
	195	Nucleolin;Protein C23	Ncl;Nuc	P09405
	196	200 kDa neurofilament protein;Neurofilament heavy polypeptide;Neurofilament triplet H protein	Kiaa0845;Nefh	P19246
	197	Elongation factor Tu, mitochondrial;MCG1048875, isoform CRA_c;Putative uncharacterized protein 100046745	Tufm;mCG_1048875	Q8BFR5
	198	Serine racemase	Srr	Q9QZX7
	199	60 kDa chaperonin;60 kDa heat shock protein, mitochondrial;Chaperonin 60;Heat shock protein 60;HSP-65;Mitochondrial matrix protein P1	Hsp60;Hspd1	P63038
	200	Neuronal tropomodulin;Tropomodulin-2	Tmod2	Q9JKK7
	201	Developmentally-regulated brain protein;Drebrin	Dbn1;Drba	Q9QXS6
	202	CCT-beta;T-complex protein 1 subunit beta	Cct2;Cctb	P80314
	203	Neural precursor cell expressed developmentally down-regulated protein 5;Septin-2;Putative uncharacterized protein Sept2	Nedd5;Sept2	P42208
	204	26S proteasome non-ATPase regulatory subunit 1;26S proteasome regulatory subunit RPN2;26S proteasome regulatory subunit S1	Psmd1	Q3TXS7
	205	56 kDa U2AF65-associated protein;DEAD box protein UAP56;HLA-B-associated transcript 1 protein;Spliceosome RNA helicase Bat1;ATP-dependent RNA helicase DDX39;DEAD box protein 39	Bat1;Bat1a	Q9Z1N5
	206	APEX nuclease;Apurinic-apyrimidinic endonuclease 1;DNA-(apurinic or apyrimidinic site) lyase;Putative uncharacterized protein Apex1	Ape;Apex	P28352
	207	ATP citrate lyase;Putative uncharacterized protein;ATP-citrate (pro-S-)-lyase;ATP-citrate synthase;Citrate cleavage enzyme	Acly	Q91V92
	208	Alpha-coat protein;Coatomer subunit alpha;Proxenin;Xenin;Xenopsin-related peptide	Copa	Q8CIE6
	209	Deubiquitinating enzyme 5;Isopeptidase T;Ubiquitin carboxyl-terminal hydrolase 5;Ubiquitin thioesterase 5;Ubiquitin-specific-processing protease 5;Ubiquitin carboxyl-terminal hydrolase	Isot;Usp5	P56399
	210	Glucose phosphomutase 1;Phosphoglucomutase-1;Phosphoglucomutase 2	Pgm1;Pgm2	Q9D0F9
	211	CCT-alpha;Tailless complex polypeptide 1A;Tailless complex polypeptide 1B;T-complex protein 1 subunit alpha	Cct1;Ccta	P11983
	212	Heat shock protein 4;Heat shock protein 4, isoform CRA_a;Putative uncharacterized protein;Heat shock 70 kDa protein 4;Heat shock 70-related protein APG-2	Hspa4;Apg2;Hsp110	Q61316
	213	APC-binding protein EB2;End-binding protein 2;Microtubule-associated protein RP/EB family member 2	Mapre2	Q8R001
	214	SEC16 homolog A (S. cerevisiae)	Sec16a	A2AIX1
	215	Cyclin-G-associated kinase	Gak	Q99KY4
	216	C-terminal-binding protein 1	Ctbp1	O88712
	217	Microtubule-associated protein;Microtubule-associated protein tau;Neurofibrillary tangle protein;Paired helical filament-tau	Mapt;RP23-136D4.1-006;RP23-136D4.1-003;Mtapt;Tau	P10637
	218	Anastellin;Fibronectin	Fn1	P11276
	219	ATP-dependent RNA helicase eIF4A-2;Eukaryotic initiation factor 4A-II;Putative uncharacterized protein	Ddx2b;Eif4a2	P10630
	220	Hsc70/Hsp90-organizing protein;Stress-induced-phosphoprotein 1	Stip1	Q60864
	221	Damage-specific DNA-binding protein 1;DDB p127 subunit;DNA damage-binding protein 1;UV-damaged DNA-binding factor	Ddb1	Q3U1J4
	222	Salt-inducible kinase 3;Serine/threonine-protein kinase QSK;Serine/threonine-protein kinase SIK3	Kiaa0999;Qsk	Q6P4S6
	223	Alpha-CP2;CTBP;Poly(rC)-binding protein 2;Putative heterogeneous nuclear ribonucleoprotein X;Alpha-CP3;Poly(rC)-binding protein 3	Cbp;Hnrnpx	Q61990
	224	A45;CCT-delta;T-complex protein 1 subunit delta	Cct4;Cctd	P80315
	225	Nucleolar phosphoprotein B23;Nucleolar protein NO38;Nucleophosmin;Numatrin;Nucleophosmin 1;Putative uncharacterized protein	Npm1	Q61937
	226	Cytoplasmic dynein 1 light intermediate chain 1;Dynein light chain A;Dynein light intermediate chain 1, cytosolic	Dncli1;Dnclic1	Q8R1Q8
	227	Putative uncharacterized protein;Fibrinogen gamma chain	Fgg	Q8VCM7
	228	Actin-depolymerizing factor;Brevin;Gelsolin	Gsb;Gsn	P13020
	229	Heterogeneous nuclear ribonucleoprotein F;Heterogeneous nuclear ribonucleoprotein F, N-terminally processed	Hnrnpf;Hnrpf	Q9Z2X1
	230	TGF-beta resistance-associated protein TRAG;WD repeat-containing protein 7	Kiaa0541;Trag	Q920I9
	231	Actin-like protein 2;Actin-related protein 2	Actr2;Arp2	P61161
	232	Ras-related protein Rab-3A	Rab3a	P63011
	233	Alpha-actinin cytoskeletal isoform;Alpha-actinin-1;F-actin cross-linking protein;Non-muscle alpha-actinin-1;Alpha actinin 1a	Actn1;Actn1a	Q7TPR4
	234	Protein kinase C gamma type;Prkcc protein	Pkcc;Pkcg	P63318
	235	SH3-domain GRB2-like endophilin B2;Endophilin-B2;SH3 domain-containing GRB2-like protein B2;SH3-domain GRB2-like endophilin B2, isoform CRA_d	Sh3glb2;Kiaa1848	Q8R3V5
	236	EPS-15-interacting protein 1;Epsin-1;Intersectin-EH-binding protein 1	Epn1	Q80VP1
	237	EB1 protein family member 3;End-binding protein 3;Microtubule-associated protein RP/EB family member 3;RP3;Putative uncharacterized protein Mapre3	Mapre3	Q6PER3
	238	CCT-theta;T-complex protein 1 subunit theta	Cct8;Cctq	P42932
	239	Lmo7 protein	Lmo7	E9PYI7
	240	Putative uncharacterized protein ENSMUSP00000095927;Putative uncharacterized protein ENSMUSP00000088990		D3YWG1
	241	Suppressor of G2 allele of SKP1 homolog	Sugt1	Q9CX34
	242	Collapsin response mediator protein 5;Dihydropyrimidinase-related protein 5	Crmp5;Dpysl5	Q9EQF6
	243	40S ribosomal protein S3;Putative uncharacterized protein Rps3	Rps3	P62908
	244	Centrosomin;eIF3 p167;eIF3 p180;eIF3 p185;eIF-3-theta;Eukaryotic translation initiation factor 3 subunit 10;Eukaryotic translation initiation factor 3 subunit A;p162;Putative uncharacterized protein	Csma;Eif3;Eif3a	P23116
	245	Heterogeneous nuclear ribonucleoprotein H1;Putative uncharacterized protein;Heterogeneous nuclear ribonucleoprotein H;Heterogeneous nuclear ribonucleoprotein H, N-terminally processed	Hnrnph1;Hnrph1	O35737
	246	Triosephosphate isomerase;Triose-phosphate isomerase	Tpi;Tpi1	P17751
	247	Lactotransferrin	Ltf	P08071
	248	CCT-eta;T-complex protein 1 subunit eta	Cct7;Ccth	P80313
	249	Protein transport protein Sec31A;SEC31-like protein 1;SEC31-related protein A	Sec31a;Sec31l1	Q3UPL0
	250	Coronin-2B	Coro2b	Q8BH44
	251	SF3a120;Splicing factor 3A subunit 1	Sf3a1	Q8K4Z5
	252	Ubiquitin-associated protein 2-like	Ubap2l	Q80X50
	253	CapZ alpha-1;F-actin-capping protein subunit alpha-1	Cappa1;Capza1	P47753
	254	eIF3 p116;eIF-3-eta;Eukaryotic translation initiation factor 3 subunit 9;Eukaryotic translation initiation factor 3 subunit B	Eif3b;Eif3s9	Q8JZQ9
	255	Dynactin subunit 6;Dynactin subunit p27;Protein WS-3;Dynactin 6, isoform CRA_b;Putative uncharacterized protein Dctn6	Dctn6;Ws3	Q9WUB4
	256	Calpain inhibitor;Calpastatin;Putative uncharacterized protein;Cast protein	Cast	P51125
	257	Mu-crystallin homolog	Crym	O54983
	258	CCT-epsilon;T-complex protein 1 subunit epsilon	Cct5;Ccte	P80316
	259	Annexin A11;Annexin XI;Annexin-11;Calcyclin-associated annexin 50;Putative uncharacterized protein Anxa11	Anx11;Anxa11	P97384
	260	Gc-globulin;Group-specific component;Vitamin D-binding protein	Gc	P21614
	261	C-JUN N-terminal kinase kinase 1;Dual specificity mitogen-activated protein kinase kinase 4;JNK-activating kinase 1;MAPK/ERK kinase 4;SAPK/ERK kinase 1	Jnkk1;Map2k4	P47809
	262	Annexin A7;Annexin VII;Annexin-7;Synexin	Anx7;Anxa7	Q07076
	263	GTPase Ran;GTP-binding nuclear protein Ran;Ras-like protein TC4;Ras-related nuclear protein;MCG49183;Novel Ras protein (1700009N14Rik);RIKEN cDNA 1700009N14 gene	Ran	P62827
	264	Protein KIAA1045	Kiaa1045	Q80TL4
	265	Aromatic esterase 1;Serum aryldialkylphosphatase 1;Serum paraoxonase/arylesterase 1	Pon;Pon1	P52430
	266	Arsenite-resistance protein 2;Serrate RNA effector molecule homolog	Ars2;Asr2;Srrt	Q99MR6
	267	CCT-gamma;Matricin;mTRiC-P5;T-complex protein 1 subunit gamma;Putative uncharacterized protein	Cct3;Cctg	P80318
	268	SH3-domain GRB2-like 2;Endophilin-1;Endophilin-A1;SH3 domain protein 2A;SH3 domain-containing GRB2-like protein 2;SH3p4;Putative uncharacterized protein	Sh3gl2	Q62420
	269	Cellular myosin heavy chain, type A;Myosin heavy chain 9;Myosin heavy chain, non-muscle IIa;Myosin-9;Non-muscle myosin heavy chain A;Non-muscle myosin heavy chain IIa	Myh9	Q8VDD5
	270	6-phosphofructokinase, liver type;Phosphofructo-1-kinase isozyme B;Phosphofructokinase 1;Phosphohexokinase	Pfkb;Pfkl	P12382
	271	UDP-glucose pyrophosphorylase;UTP--glucose-1-phosphate uridylyltransferase	Ugp2	Q91ZJ5
	272	Guanine aminohydrolase;Guanine deaminase;Putative uncharacterized protein Gda	Gda	Q9R111
	273	Amphiphysin II;Amphiphysin-like protein;Bridging integrator 1;Myc box-dependent-interacting protein 1;SH3 domain-containing protein 9;Bin1 protein	Amphl;Bin1	O08539
	274	14-3-3 protein beta/alpha;14-3-3 protein beta/alpha, N-terminally processed;Protein kinase C inhibitor protein 1;Tyrosine 3-monooxygenase/tryptophan 5-monooxygenase activation protein, beta	Ywhab	Q9CQV8
	275	Cyclophilin A;Cyclosporin A-binding protein;Peptidyl-prolyl cis-trans isomerase A;Rotamase A;SP18	Ppia	P17742
	276	Puromycin-sensitive aminopeptidase	Npepps;Psa	Q11011
	277	Neuroendocrine-specific protein;Reticulon-1	Nsp;Rtn1	Q8K0T0
	278	Dihydropyrimidinase-related protein 3;Unc-33-like phosphoprotein 1;Putative uncharacterized protein	Dpysl3;Drp3	Q62188
	279	Alpha-actinin-4;F-actin cross-linking protein;Non-muscle alpha-actinin 4	Actn4	P57780
	280	Brain protein H5;Peanut-like protein 2;Septin-4;Septin 4	Pnutl2;Sept4	P28661
	281	Guanine nucleotide-binding protein G(I)/G(S)/G(T) subunit beta-1;Transducin beta chain 1	Gnb1	P62874
	282	GTP-binding protein Rheb;Ras homolog enriched in brain	Rheb	Q921J2
	283	Gamma-soluble NSF attachment protein;N-ethylmaleimide-sensitive factor attachment protein gamma;Putative uncharacterized protein Napg	Napg;Snapg	Q9CWZ7
	284	Inter-alpha-trypsin inhibitor heavy chain H1	Itih1	Q61702
	285	Putative uncharacterized protein	Ap1b1	Q8CC13
	286	Septin-9;SL3-3 integration site 1 protein;Septin 9	Kiaa0991;Sept9	Q80UG5
	287	PP2A subunit A isoform PR65-alpha;PP2A subunit A isoform R1-alpha;Serine/threonine-protein phosphatase 2A 65 kDa regulatory subunit A alpha isoform	Ppp2r1a	Q76MZ3
	288	Actin-like protein 3;Actin-related protein 3	Actr3;Arp3	Q99JY9
	289	Glial fibrillary acidic protein	Gfap	P03995
	290	Alanine--tRNA ligase;Alanyl-tRNA synthetase, cytoplasmic	Aars	Q8BGQ7
	291	DnaJ homolog subfamily C member 8;DnaJ (Hsp40) homolog, subfamily C, member 8	Dnajc8	Q6NZB0
	292	Protein A6;Twinfilin-1	Ptk9;Twf1	Q91YR1
	293	60S ribosomal protein L15;Ribosomal protein L15	Rpl15	Q9
	294	Actin-related protein 2/3 complex subunit 1A;Sid 329;SOP2-like protein	Arpc1a;Sid329	Q9R0Q6
	295	Purine-rich element-binding protein B;Transcriptional activator protein Pur-beta;Vascular actin single-stranded DNA-binding factor 2 p44 component	Purb	O35295
	296	67 kDa glutamic acid decarboxylase;Glutamate decarboxylase 1;Glutamate decarboxylase 67 kDa isoform	Gad1;Gad67	P48318
	297	Protein SAAL1	Saal1	Q9D2C2
	298	A10;D-3-phosphoglycerate dehydrogenase	Phgdh	Q61753
	299	60S acidic ribosomal protein P0;60S ribosomal protein L10E	Arbp;Rplp0	P14869
	300	Ubiquitin fusion degradation protein 1 homolog	Ufd1l	P70362
	301	Nuclear protein Hcc-1;SAP domain-containing ribonucleoprotein	Hcc1;Sarnp	Q9D1J3
	302	10-formyltetrahydrofolate dehydrogenase;Aldehyde dehydrogenase family 1 member L1	Aldh1l1;Fthfd	Q8R0Y6
	303	BM89 antigen;Major synaptic vesicle protein p38;Synaptophysin	Syp	Q62277
	304	Collapsin response mediator protein 3;Dihydropyrimidinase-related protein 4;UNC33-like phosphoprotein 4;Dihydropyrimidinase-like 4;Putative uncharacterized protein	Crmp3;Dpysl4	O35098
	305	Lissencephaly-1 protein;PAF acetylhydrolase 45 kDa subunit;PAF-AH alpha;Platelet-activating factor acetylhydrolase IB subunit alpha	Lis1;Lis-1	P63005
	306	Epsin 2	Epn2	Q8CHU3
	307	U2 small nuclear ribonucleoprotein A	Snrpa1	P57784
	308	TAR DNA-binding protein 43;TAR DNA binding protein;TARDBP S9;TARDBP S8;MCG16669, isoform CRA_f;Putative uncharacterized protein;TARDBP S7;TDP-43 variant 5;MCG16669, isoform CRA_a;TARDBP S6	Tardbp;Tdp43	Q921F2
	309	Coronin-1C;Coronin-3	Coro1c	Q9WUM4
	310	DnaJ homolog subfamily A member 2;mDj3	Dnaja2	Q9QYJ0
	311	Pyruvate kinase isozymes M1/M2;Pyruvate kinase muscle isozyme	Pk3;Pkm2	P52480
	312	Tubulin beta-2B chain	Tubb2b	Q9CWF2
	313	Glutathione S-transferase GT8.7;Glutathione S-transferase Mu 1;GST 1-1;GST class-mu 1;pmGT10;Glutathione S-transferase, mu 1	Gstm1;	P10649
	314	ATP-dependent RNA helicase DDX1;DEAD box protein 1	Ddx1	Q91VR5
	315	PEST proteolytic signal-containing nuclear protein;Putative uncharacterized protein;Putative uncharacterized protein Pcnp	Pcnp	Q6P8I4
	316	Arf-GAP domain and FG repeats-containing protein 1;HIV-1 Rev-binding protein homolog;Nucleoporin-like protein RIP	Agfg1;Hrb	Q8K2K6
	317	Basic leucine zipper and W2 domain-containing protein 2	Bzw2	Q91VK1
	318	GTP-binding protein 9;Obg-like ATPase 1	Gtpbp9;Ola1	Q9CZ30
	319	Macrophage 23 kDa stress protein;Osteoblast-specific factor 3;Peroxiredoxin-1;Thioredoxin peroxidase 2;Thioredoxin-dependent peroxide reductase 2;Peroxiredoxin 1	Msp23;Paga	P35700
	320	ADP-ribosylation factor 5	Arf5	P84084
	321	MCG121979, isoform CRA_c;MKIAA0723 protein;Matrin-3	Matr3	Q8K310
	322	Basic leucine zipper and W2 domain-containing protein 1	Bzw1	Q9CQC6
	323	1-phosphatidylinositol-4,5-bisphosphate phosphodiesterase beta-1;Phosphoinositide phospholipase C-beta-1;Phospholipase C-beta-1;PLC-154;MKIAA0581 protein	Plcb;Plcb1	Q9Z1B3
	324	Cytoplasmic dynein 1 light intermediate chain 2;Dynein light intermediate chain 2, cytosolic	Dncli2;Dnclic2	Q6PDL0
	325	Dematin 48 kDa subunit;Erythrocyte protein band 4.9;Putative uncharacterized protein;Epb4.9 protein	Epb4.9	Q9WVM2
	326	ESCRT-II complex subunit VPS36;Vacuolar protein-sorting-associated protein 36	Vps36	Q91XD6
	327	NudC domain-containing protein 1	Nudcd1	Q6PIP5
	328	42 degrees C-HSP;Heat shock 110 kDa protein;Heat shock protein 105 kDa;Heat shock-related 100 kDa protein E7I	Hsp105;Hsp110	Q61699
	329	26S proteasome non-ATPase regulatory subunit 11;26S proteasome regulatory subunit p44.5;26S proteasome regulatory subunit RPN6;26S proteasome regulatory subunit S9	Psmd11	Q8BG32
	330	Fibroblast growth factor 12;Fibroblast growth factor homologous factor 1;Myocyte-activating factor	Fgf12;Fhf1	P61329
	331	CCT-alpha;Choline-phosphate cytidylyltransferase A;CTP:phosphocholine cytidylyltransferase A;Phosphorylcholine transferase A	Ctpct;Pcyt1	P49586
	332	Acidic leucine-rich nuclear phosphoprotein 32 family member A;Acidic nuclear phosphoprotein pp32;Leucine-rich acidic nuclear protein;Potent heat-stable protein phosphatase 2A inhibitor I1PP2A;Putative uncharacterized protein Anp32a	Anp32;Anp32a	O35381
	333	Cytoplasmic CAR retention protein;DnaJ homolog subfamily C member 7;MDj11;Tetratricopeptide repeat protein 2	Dnajc7;Ttc2	Q9QYI3
	334	Polyadenylate-binding protein 1;Putative uncharacterized protein;Poly A binding protein, cytoplasmic 2;Poly(A) binding protein, cytoplasmic 2;PolyA binding protein, testis-enriched isoform	Pabp1;Pabpc1	P29341
	335	Actin-interacting protein 1;WD repeat-containing protein 1	Wdr1	O88342
	336	NSFL1 cofactor p47;p97 cofactor p47;NSFL1 (P97) cofactor (P47)	Nsfl1c	Q9CZ44
	337	WW domain-binding protein 2;WW domain binding protein 2;WW domain binding protein 2, isoform CRA_a	Wbp2	P97765
	338	2,3-cyclic-nucleotide 3-phosphodiesterase	Cnp;Cnp1	P16330
	339	Asparagine--tRNA ligase;Asparaginyl-tRNA synthetase, cytoplasmic	Nars	Q8BP47
	340	Calcium-activated neutral proteinase 1;Calpain mu-type;Calpain-1 catalytic subunit;Calpain-1 large subunit;Micromolar-calpain	Canp1;Capa1	O35350
	341	Nicotinamide phosphoribosyltransferase;Pre-B-cell colony-enhancing factor 1 homolog;Visfatin	Nampt;Pbef1	Q99KQ4
	342	GTP-binding protein SAR1b	Sar1b;Sara1b	Q9CQC9
	343	Putative uncharacterized protein Mgll;Monoglyceride lipase;Putative uncharacterized protein	Mgll	O35678
	344	Phytanoyl-CoA hydroxylase-interacting protein-like	Phyhipl	Q8BGT8
	345	Erythrocyte tropomodulin;Tropomodulin-1	Tmod;Tmod1	P49813
	346	Nebulette;Nebulette, isoform CRA_a;Putative uncharacterized protein	Neb	Q9DC07
	347	Cdc42 guanine nucleotide exchange factor (GEF) 9;Collybistin;Rac/Cdc42 guanine nucleotide exchange factor 9;Rho guanine nucleotide exchange factor 9	Arhgef9; Kiaa0424	Q3UTH8
	348	ERT2;Extracellular signal-regulated kinase 1;Insulin-stimulated MAP2 kinase;MAP kinase isoform p44;Microtubule-associated protein 2 kinase;Mitogen-activated protein kinase 1;Mitogen-activated protein kinase 3;MNK1;p44-ERK1;Putative uncharacterized protein Mapk3	Erk1;Mapk3	Q63844
	349	HLA-B-associated transcript 3;Large proline-rich protein BAT3;Putative uncharacterized protein	Bat3	Q9Z1R2
	350	Glutathione S-transferase P 1;GST class-pi;GST YF-YF;GST-piB;Preadipocyte growth factor	Gstp1;Gstpib	P19157
	351	Heparin cofactor 2;Heparin cofactor II;Protease inhibitor leuserpin-2;Serpin D1	Hcf2;Hcii;Serpind1	P49182
	352	Serine/threonine-protein phosphatase PP1-alpha catalytic subunit;Serine/threonine-protein phosphatase	Ppp1a;Ppp1ca	P62137
	353	Ephexin-1;Eph-interacting exchange protein;Neuronal guanine nucleotide exchange factor	Ngef	Q8CHT1
	354	Macropain epsilon chain;Multicatalytic endopeptidase complex epsilon chain;Proteasome chain 6;Proteasome epsilon chain;Proteasome subunit beta type-5;Proteasome subunit X;Putative uncharacterized protein Psmb5	Psmb5	O55234
	355	Dynamin-3	Dnm3;Kiaa0820	Q8BZ98
	356	DEAD (Asp-Glu-Ala-Asp) box polypeptide 5;MCG2872, isoform CRA_a;Putative uncharacterized protein;DEAD box protein 5;DEAD box RNA helicase DEAD1;Probable ATP-dependent RNA helicase DDX5;RNA helicase p68	Ddx5;Tnz2	Q61656
	357			E9Q912
	358	4.1B;Band 4.1-like protein 3;Differentially expressed in adenocarcinoma of the lung protein 1	Dal1;Kiaa0987	Q9WV92
	359	14-3-3 protein tau;14-3-3 protein theta	Ywhaq	P68254
	360	Lysosomal-trafficking regulator 2;Neurobeachin	Lyst2;Nbea	Q9EPN1
	361	14-3-3 protein eta	Ywhah	P68510
	362	37 kDa laminin receptor precursor;37 kDa oncofetal antigen;37/67 kDa laminin receptor;40S ribosomal protein SA;67 kDa laminin receptor;Laminin receptor 1;Laminin-binding protein precursor p40;OFA/iLRP;MCG2650;Putative uncharacterized protein Gm9819	Lamr1;P40-8;Rpsa	P14206
	363	Coronin-1A;Coronin-like protein A;Coronin-like protein p57;Tryptophan aspartate-containing coat protein	Coro1;Coro1a	O89053
	364	Ras-related protein Rab-1B	Rab1b	Q9D1G1
	365	Putative uncharacterized protein;Neural activity-related RING finger protein;Tripartite motif-containing protein 2	Trim2;Narf	Q9ESN6
	366	Alpha-PAK;CDC42/RAC effector kinase PAK-A;p21-activated kinase 1;p65-PAK;Serine/threonine-protein kinase PAK 1;PAK3cb protein;PAK3c protein;Beta-PAK;CDC42/RAC effector kinase PAK-B;p21-activated kinase 3;Serine/threonine-protein kinase PAK 3	Pak1;Paka	O88643
	367	Microtubule-associated protein 6;Stable tubule-only polypeptide;Putative uncharacterized protein Mtap6	Map6;Mtap6	Q7TSJ2
	368	40S ribosomal protein S12;Putative uncharacterized protein Gm10063;MCG4283;Putative uncharacterized protein Gm5462	mCG_132913	P63323
	369	Four and a half LIM domains 1;Four and a half LIM domains 1, isoform CRA_b;Four and a half LIM domains protein 1;KyoT;RBP-associated molecule 14-1;Skeletal muscle LIM-protein 1;Four and a half LIM domains 1, isoform CRA_c	Fhl1	P97447
	370	Chromosome segregation 1-like protein;Exportin-2;Importin-alpha re-exporter	Cse1l;Xpo2	Q9ERK4
	371	Protein Ndr2;Protein NDRG2	Kiaa1248;Ndr2	Q9QYG0
	372			E9Q557
	373	Cysteine and glycine-rich protein 1;Cysteine-rich protein 1	Crp1;Csrp	P97315
	374	Isoleucine--tRNA ligase;Isoleucyl-tRNA synthetase, cytoplasmic	Iars	Q8BU30
	375	Disks large homolog 3;Synapse-associated protein 102;Discs, large homolog 3 (Drosophila);Dlgh3 protein	Dlg3;Dlgh3	P70175
	376	DENN domain-containing protein 5B;Rab6IP1-like protein	Dennd5b	A2RSQ0
	377	Pyridoxal kinase;Pyridoxine kinase;Putative uncharacterized protein Pdxk	Pdxk;Pkh	Q8K183
	378	Aconitate hydratase, mitochondrial;Citrate hydro-lyase	Aco2	Q99KI0
	379	Chondroitin sulfate proteoglycan core protein 2;Large fibroblast proteoglycan;PG-M;Versican core protein;Putative uncharacterized protein	Cspg2;Vcan	Q62059
	380	Importin subunit beta-1;Karyopherin subunit beta-1;Nuclear factor p97;Pore targeting complex 97 kDa subunit;SCG	Impnb;Kpnb1	P70168
	381	40S ribosomal protein S11;MCG49907;Putative uncharacterized protein Gm9808	Rps11;Gm9808;mCG_49907	P62281
	382	Dynein cytoplasmic 1 intermediate chain 2;Dynein cytoplasmic 1 intermediate chain 2, isoform CRA_a;Putative uncharacterized protein;Cytoplasmic dynein 1 intermediate chain 2;Cytoplasmic dynein intermediate chain 2;Dynein intermediate chain 2, cytosolic	Dync1i2	O88487
	383	Cullin-2	Cul2	Q9D4H8
	384	Pre-mRNA-splicing factor SRP20;Protein X16;Splicing factor, arginine/serine-rich 3;MCG21910;Novel protein similar to splicing factor, arginine/serine-rich 3 (SRp20) Sfrs3	Sfrs3;Srp20	P84104
	385			P60766
	386	55 kDa erythrocyte membrane protein;Membrane protein, palmitoylated 1;Membrane protein, palmitoylated	Mpp1	P70290
	387	Dmx-like 2;DmX-like protein 2;Rabconnectin-3	Dmxl2	Q8BPN8
	388	Actin-related protein 2/3 complex subunit 2;Arp2/3 complex 34 kDa subunit;MCG114810, isoform CRA_b;Putative uncharacterized protein Arpc2	Arpc2	Q9CVB6
	389	1,4-beta-N-acetylmuramidase C;Lysozyme C type P;Lysozyme C-1;Lysozyme C type M;Lysozyme C-2	Lyz1;Lyzs	P17897
	390	U1 small nuclear ribonucleoprotein A;Putative uncharacterized protein Snrpa	Rnu1a-1;Snrpa	Q62189
	391	Bendless-like ubiquitin-conjugating enzyme;Ubc13;Ubiquitin carrier protein N;Ubiquitin-conjugating enzyme E2 N;Ubiquitin-protein ligase N	Blu;Ube2n	P61089
	392	Glucose 1,6-bisphosphate synthase;Phosphoglucomutase-2-like 1	Pgm2l1	Q8CAA7
	393	26S protease regulatory subunit 8;26S proteasome AAA-ATPase subunit RPT6;p45/SUG;Proteasome 26S subunit ATPase 5;Proteasome subunit p45	Psmc5;Sug1	P62196
	394	Vacuolar protein sorting-associated protein 26B;Vesicle protein sorting 26B	Vps26b	Q8C0E2
	395	Protein transport protein Sec23A;SEC23-related protein A	Sec23;Sec23a;Sec23r	Q01405
	396	Cytoplasmic FMR1-interacting protein 2;p53-inducible protein 121;Cytoplasmic FMR1-interacting protein 1;Specifically Rac1-associated protein 1	Cyfip2;Shyc;Sra1	Q5SQX6
	397	GDI-3;Guanosine diphosphate dissociation inhibitor 2;Rab GDP dissociation inhibitor beta	Gdi2;Gdi3	Q61598
	398			E9Q447
	399	Loss of heterozygosity 11 chromosomal region 2 gene A protein homolog;von Willebrand factor A domain-containing protein 5A	Loh11cr2a;Vwa5a	Q99KC8
	400	60S ribosomal protein L7;MCG18633;Putative uncharacterized protein Gm5045	Rpl7	P14148
	401	Putative uncharacterized protein;26S protease regulatory subunit 7;26S proteasome AAA-ATPase subunit RPT1;Proteasome 26S subunit ATPase 2;Protein MSS1	Psmc2;Mss1	P46471
	402	Nuclear protein localization protein 4 homolog	Kiaa1499;Npl4	P60670
	403	Rab3 GTPase-activating protein 150 kDa subunit;Rab3 GTPase-activating protein non-catalytic subunit;Rab3-GAP p150;Rab3-GAP regulatory subunit	Kiaa0839	Q8BMG7
	404	Neurite outgrowth inhibitor;Reticulon-4	Kiaa0886;Nogo	Q99P72
	405	Leukotriene A(4) hydrolase;Leukotriene A-4 hydrolase	Lta4h	P24527
	406	Protein G7a;Valine--tRNA ligase;Valyl-tRNA synthetase	Bat6;G7a;Vars	Q9Z1Q9
	407	Protein phosphatase 1A;Protein phosphatase 2C isoform alpha;Protein phosphatase IA;Protein phosphatase 2C alpha 3;Putative uncharacterized protein;Protein phosphatase 2C alpha 1b	Ppm1a;Pppm1a	P49443
	408	Adaptin ear-binding coat-associated protein 1;NECAP endocytosis-associated protein 1	Necap1	Q9CR95
	409	Serum-spreading factor;S-protein;Vitronectin	Vtn	P29788
	410			E0CZ16
	411	Protein SEC13 homolog;SEC13-like protein 1;SEC13-related protein	Sec13;Sec13l1	Q9D1M0
	412	Cyclophilin B;CYP-S1;Peptidyl-prolyl cis-trans isomerase B;Rotamase B;S-cyclophilin	Ppib	P24369
	413	Antithrombin-III;Serpin C1	At3;Serpinc1	P32261
	414			P39053
	415	110 kDa cell membrane glycoprotein;Adhesion-regulating molecule 1;Proteasomal ubiquitin receptor ADRM1;Rpn13 homolog;Putative uncharacterized protein ENSMUSP00000045065	Adrm1;Gp110	Q9JKV1
	416	Tripeptidyl aminopeptidase;Tripeptidyl-peptidase 2;Tripeptidyl-peptidase II	Tpp2	Q64514
	417	Adenylyl cyclase-associated protein 2;Putative uncharacterized protein Cap2	Cap2	Q9CYT6
	418	ASF/SF2;Splicing factor, arginine/serine-rich 1	Sfrs1	Q6PDM2
	419	Histidine--tRNA ligase;Histidyl-tRNA synthetase, cytoplasmic	Hars	Q61035
	420	Eukaryotic translation initiation factor 2 subunit 1;Eukaryotic translation initiation factor 2 subunit alpha	Eif2a;Eif2s1	Q6ZWX6
	421	A6-related protein;Twinfilin-1-like protein;Twinfilin-2	Ptk9l;Twf2	Q9Z0P5
	422	DnaJ homolog subfamily A member 1;DnaJ protein homolog 2;Heat shock 40 kDa protein 4;Heat shock protein J2;DnaJ (Hsp40) homolog, subfamily A, member 1	Dnaj2;Dnaja1	P63037
	423	Phospholipase A-2-activating protein	Plaa;Plap	P27612
	424	40S ribosomal protein S4, X isoform;Putative uncharacterized protein;Ribosomal protein S4, Y-linked 2;RIKEN cDNA 1110033J19	Rps4;Rps4x	P62702
	425	Ig mu chain C region membrane-bound form;Ig mu chain C region secreted form	Igh-6	P01873
	426	Malate dehydrogenase, mitochondrial	Mdh2;Mor1	P08249
	427	ATP-dependent RNA helicase A;DEAH box protein 9;Nuclear DNA helicase II	Ddx9;Dhx9	O70133
	428	Cell cycle and apoptosis regulatory protein 1;Cell division cycle and apoptosis regulator protein 1	Carp1;Ccar1	Q8CH18
	429	Heterogeneous nuclear ribonucleoproteins A2/B1	Hnrnpa2b1	O88569
	430	26S proteasome non-ATPase regulatory subunit 3;26S proteasome regulatory subunit RPN3;26S proteasome regulatory subunit S3;Proteasome subunit p58;Transplantation antigen P91A;Tum-P91A antigen	P91a;Psmd3	P14685
	431	26S protease regulatory subunit 10B;26S proteasome AAA-ATPase subunit RPT4;Proteasome 26S subunit ATPase 6;Proteasome subunit p42	Psmc6;Sug2	P62334
	432	Heterogeneous nuclear ribonucleoprotein U-like protein 2;MLF1-associated nuclear protein	Hnrnpul2;Hnrpul2	Q00PI9
	433	Sm protein B;Small nuclear ribonucleoprotein-associated protein B;Sm protein D;Sm protein N;Small nuclear ribonucleoprotein-associated protein N;Tissue-specific-splicing protein	Snrpb;Smn;Snrpn	P27048
	434	Cytoplasmic phosphatidylinositol transfer protein 1;Mammalian rdgB homolog beta;Retinal degeneration B homolog beta	Pitpnc1	Q8K4R4
	435	Alpha-synuclein;Non-A beta component of AD amyloid;Non-A4 component of amyloid precursor	Snca;Syn	O55042
	436	MCG140784;Putative uncharacterized protein;Trypsin 10;Trypsinogen 10	mCG_140784	Q792Z1
	437	Coronin-1B;Coronin-2	Coro1b	Q9WUM3
	438	Ceruloplasmin;Ferroxidase	Cp	Q61147
	439	Erythrocyte protein band 4.1-like 1;Erythrocyte protein band 4.1-like 1, isoform CRA_c;Band 4.1-like protein 1;Neuronal protein 4.1;Erythrocyte protein band 4.1-like 1, isoform CRA_a	Epb4.1l1	Q9Z2H5
	440	Putative uncharacterized protein;Spectrin beta 1;Spectrin beta 1, isoform CRA_b;Beta-I spectrin;Spectrin beta chain, erythrocyte	Spnb1;Spnb-1;Sptb;Sptb1	P15508
	441	32 kDa thioredoxin-related protein;Thioredoxin-like protein 1	Trp32;Txnl	Q8CDN6
	442	Ectonucleotide pyrophosphatase/phosphodiesterase family member 6;Ectonucleotide pyrophosphatase/phosphodiesterase family member 6 soluble form;Putative uncharacterized protein Enpp6	Enpp6	Q8BGN3
	443	Early endosome antigen 1	Eea1	Q8BL66
	444	Diadenosine tetraphosphate synthetase;Glycine--tRNA ligase;Glycyl-tRNA synthetase	Gars	Q9CZD3
	445	Protein kinase C and casein kinase substrate in neurons protein 1	Pacsin;Pacsin1	Q61644
	446	Vacuolar proton pump subunit H;V-type proton ATPase subunit H	Atp6v1h	Q8BVE3
	447	Putative uncharacterized protein Dlg2;Channel-associated protein of synapse-110;Disks large homolog 2;Postsynaptic density protein PSD-93	Dlg2;Dlgh2	E9Q2L4
	448	Calcium/calmodulin-dependent protein kinase type II subunit delta;Putative uncharacterized protein	Camk2d;Kiaa4163	Q6PHZ2
	449	Activation peptide;Angiostatin;Plasmin heavy chain A;Plasmin heavy chain A, short form;Plasmin light chain B;Plasminogen	Plg	P20918
	450	Activator of G-protein signaling 3;G-protein-signaling modulator 1;G-protein signalling modulator 1 (AGS3-like C. elegans)	Ags3;C10a;Gpsm1;RP23-306D20.1-009;RP23-306D20.1-010	Q6IR34
	451	Elongator complex protein 1;IkappaB kinase complex-associated protein	Elp1;Ikap;Ikbkap	Q7TT37
	452	Fascin;Singed-like protein	Fan1;Fscn1;Snl	Q61553
	453	CCR4-associated factor 4;CCR4-NOT transcription complex subunit 4;E3 ubiquitin-protein ligase CNOT4;Potential transcriptional repressor NOT4Hp	Cnot4;Not4	Q8BT14
	454	Profilin II;Profilin-2;Putative uncharacterized protein Pfn2	Pfn2	Q9JJV2
	455	Macropain subunit C9;Multicatalytic endopeptidase complex subunit C9;Proteasome component C9;Proteasome subunit alpha type-4;Proteasome subunit L	Psma4	Q9R1P0
	456	p164 ROCK-2;Rho-associated protein kinase 2;Rho-associated, coiled-coil-containing protein kinase 2	Rock2	P70336
	457	Beta-soluble NSF attachment protein;Brain protein I47;N-ethylmaleimide-sensitive factor attachment protein beta	Napb;Snapb	P28663
	458	MCG141011, isoform CRA_e;MKIAA4213 protein;PP2A subunit B isoform alpha;PP2A subunit B isoform B55-alpha;PP2A subunit B isoform PR55-alpha;PP2A subunit B isoform R2-alpha;Serine/threonine-protein phosphatase 2A 55 kDa regulatory subunit B alpha isoform;MCG141011, isoform CRA_b;Putative uncharacterized protein	mCG_141011;mKIAA4213;Ppp2r2a	Q6P1F6
	459	cAMP-dependent protein kinase catalytic subunit beta	Pkacb;Prkacb	P68181
	460	Peroxiredoxin-2;Thiol-specific antioxidant protein;Thioredoxin peroxidase 1;Thioredoxin-dependent peroxide reductase 1;Putative uncharacterized protein Prdx2	Prdx2;Tdpx1;Tpx	Q61171
	461	Prolyl endopeptidase-like;Prolylendopeptidase-like	Kiaa0436;Prepl	Q8C167
	462	Cytosolic NADP-isocitrate dehydrogenase;IDP;Isocitrate dehydrogenase [NADP] cytoplasmic;NADP(+)-specific ICDH;Oxalosuccinate decarboxylase	Idh1	O88844
	463	Adaptor protein complex AP-1, gamma 1 subunit;Putative uncharacterized protein;Adapter-related protein complex 1 subunit gamma-1;Adaptor protein complex AP-1 subunit gamma-1;AP-1 complex subunit gamma-1;Clathrin assembly protein complex 1 gamma-1 large chain;Gamma1-adaptin;Gamma-adaptin;Golgi adaptor HA1/AP1 adaptin subunit gamma-1	Ap1g1;Adtg;Clapg1	P22892
	464	94 kDa glucose-regulated protein;Endoplasmic reticulum resident protein 99;Endoplasmin;Heat shock protein 90 kDa beta member 1;Polymorphic tumor rejection antigen 1;Tumor rejection antigen gp96	Grp94;Hsp90b1;Tra1;Tra-1	P08113
	465	Histone-arginine N-methyltransferase PRMT5;Jak-binding protein 1;Protein arginine N-methyltransferase 5;Shk1 kinase-binding protein 1 homolog	Jbp1;Prmt5;Skb1	Q8CIG8
	466	Carbonate dehydratase II;Carbonic anhydrase 2;Carbonic anhydrase II	Ca2;Car2	P00920
	467	CaM kinase-like vesicle-associated protein	Camkv	Q3UHL1
	468	40S ribosomal protein S2;40S ribosomal protein S4;Protein LLRep3;Putative uncharacterized protein Rps2;Putative uncharacterized protein Gm6139;MCG49675;Putative uncharacterized protein Gm4968;Putative uncharacterized protein Gm5921;Putative uncharacterized protein Gm8225	Llrep3;Rps2	P25444
	469	Phenylalanine--tRNA ligase beta chain;Phenylalanyl-tRNA synthetase beta chain	Farsb;Fars	Q9WUA2
	470	eIF3 p36;eIF-3-beta;Eukaryotic translation initiation factor 3 subunit 2;Eukaryotic translation initiation factor 3 subunit I;TGF-beta receptor-interacting protein 1;Eukaryotic translation initiation factor 3, subunit 1;Eukaryotic translation initiation factor 3, subunit I	Eif3i;Eif3s2	Q9QZD9
	471	Ig kappa chain V-VI region NQ2-17.4.1;Ig kappa chain V-VI region NQ2-48.2.2;Ig kappa chain V-VI region NQ5-61.1.2;Ig kappa chain V-VI region NQ6-8.3.1;Ig kappa chain V-VI region NQ5-78.2.6		P04940
	472	Ras-related protein Rab-7a	Rab7;Rab7a	P51150
	473	Macropain subunit C2;Multicatalytic endopeptidase complex subunit C2;Proteasome component C2;Proteasome nu chain;Proteasome subunit alpha type-1	Psma1	Q9R1P4
	474	Oxidation resistance protein 1;Protein C7	C7;Gm1238;Oxr1	Q4KMM3
	475	Aspartate aminotransferase, mitochondrial;Fatty acid-binding protein;Glutamate oxaloacetate transaminase 2;Plasma membrane-associated fatty acid-binding protein;Transaminase A	Got2;Got-2	P05202
	476	Murinoglobulin-1;Murinoglobulin-2	Mug1;Mug-1;Mug2;Mug-2	P28665
	477	ADP-ribosylation factor GTPase-activating protein 2;GTPase-activating protein ZNF289;Zinc finger protein 289	Arfgap2;Zfp289	Q99K28
	478	Macropain iota chain;Multicatalytic endopeptidase complex iota chain;Proteasome iota chain;Proteasome subunit alpha type-6	Psma6	Q9QUM9
	479	PCTP-like protein;Serologically defined colon cancer antigen 28 homolog;StAR-related lipid transfer protein 10;START domain-containing protein 10	Pctpl;Sdccag28	Q9JMD3
	480	Hemopexin	Hpx;Hpxn	Q91X72
	481	Serine/threonine-protein phosphatase 2A catalytic subunit alpha isoform;Serine/threonine-protein phosphatase 2A catalytic subunit beta isoform	Ppp2ca;Ppp2cb	P63330
	482	Casein kinase II subunit alpha;Casein kinase 2, alpha 1 polypeptide	Ckiia;Csnk2a1	Q60737
	483	Tubulin polymerization-promoting protein family member 3	Tppp3	Q9CRB6
	484	38 kDa nuclear protein containing a WW domain;Polyglutamine tract-binding protein 1;Polyglutamine-binding protein 1;Polyglutamine binding protein 1	Npw38;Pqbp1	Q91VJ5
	485	Endometrial progesterone-induced protein;Phosphohydroxythreonine aminotransferase;Phosphoserine aminotransferase	Psa;Psat;Psat1	Q99K85
	486	eIF-4D;Eukaryotic initiation factor 5A isoform 1;Eukaryotic translation initiation factor 5A-1;Eukaryotic initiation factor 5A isoform 2;Eukaryotic translation initiation factor 5A-2	Eif5a;Eif5a2	P63242
	487	Putative uncharacterized protein;Seryl-aminoacyl-tRNA synthetase;Seryl-aminoacyl-tRNA synthetase, isoform CRA_b;Serine--tRNA ligase;Seryl-tRNA synthetase, cytoplasmic;Seryl-tRNA(Ser/Sec) synthetase	mCG_4072	P26638
	488	Desmoplakin III;Desmoplakin-3;Junction plakoglobin	Jup	Q02257
	489	nm23-M2;Nucleoside diphosphate kinase B;P18;Nucleoside diphosphate kinase;Expressed in non-metastatic cells 1 protein	Nme2;Nme1	Q01768
	490	ELAV-like protein 4;Hu-antigen D;Paraneoplastic encephalomyelitis antigen HuD;ELAV (Embryonic lethal, abnormal vision, Drosophila)-like 4 (Hu antigen D);Putative uncharacterized protein	Elavl4;Hud	Q61701
	491	eIF3 p66;eIF-3-zeta;Eukaryotic translation initiation factor 3 subunit 7;Eukaryotic translation initiation factor 3 subunit D	Eif3d;Eif3s7	O70194
	492	Lysine--tRNA ligase;Lysyl-tRNA synthetase	Kars	Q99MN1
	493	C4a anaphylatoxin;Complement C4 alpha chain;Complement C4 beta chain;Complement C4 gamma chain;Complement C4-B	C4;C4b	P01029
	494	15-hydroxyprostaglandin dehydrogenase [NADP+];Carbonyl reductase [NADPH] 1;NADPH-dependent carbonyl reductase 1;Prostaglandin 9-ketoreductase;Prostaglandin-E(2) 9-reductase	Cbr;Cbr1	P48758
	495	ESCRT-I complex subunit TSG101;Tumor susceptibility gene 101 protein	Tsg101	Q61187
	496	General vesicular transport factor p115;Protein USO1 homolog;Transcytosis-associated protein;Vesicle-docking protein	Uso1;Vdp	Q9Z1Z0
	497	Adenosylhomocysteinase;CUBP;Liver copper-binding protein;S-adenosyl-L-homocysteine hydrolase	Ahcy	P50247
	498	Beta-coat protein;Coatomer subunit beta;p102	Copb2	O55029
	499	Adaptor protein complex AP-1 mu-1 subunit;Adaptor-related protein complex 1 mu-1 subunit;AP-1 complex subunit mu-1;AP-mu chain family member mu1A;Clathrin assembly protein complex 1 medium chain 1;Clathrin coat assembly protein AP47;Clathrin coat-associated protein AP47;Golgi adaptor HA1/AP1 adaptin mu-1 subunit;Mu1A-adaptin;Mu-adaptin 1	Ap1m1;Cltnm	P35585
	500	Deubiquitinating enzyme FAF-X;Fat facets homolog;Fat facets protein-related, X-linked;Probable ubiquitin carboxyl-terminal hydrolase FAF-X;Ubiquitin carboxyl-terminal hydrolase FAM;Ubiquitin thioesterase FAF-X;Ubiquitin-specific protease 9, X chromosome;Ubiquitin-specific-processing protease FAF-X;Ubiquitin carboxyl-terminal hydrolase	Fafl;Fam;Usp9x	P70398
	501	GDI-1;Rho GDP-dissociation inhibitor 1;Rho-GDI alpha	Arhgdia	Q99PT1
	502	NCK-associated protein 1;Brain protein H19;Membrane-associated protein HEM-2;MH19;Nck-associated protein 1;p125Nap1	Nckap1;Kiaa0587	P28660
	503	nPKC-delta;Protein kinase C delta type;Protein kinase C, delta V;Protein kinase C, delta VII;Protein kinase C, delta IV;Protein kinase C, delta VI	Pkcd;Prkcd	P28867
	504	p65;Synaptotagmin I;Synaptotagmin-1	Syt1	P46096
	505	Macropain subunit C3;Multicatalytic endopeptidase complex subunit C3;Proteasome component C3;Proteasome subunit alpha type-2;Proteasome subunit alpha type	Lmpc3;Psma2	P49722
	506	LanC-like protein 2;Testis-specific adriamycin sensitivity protein	Lancl2;Tasp	Q9JJK2
	507	Clathrin light polypeptide (Lca);Clathrin, light polypeptide (Lca), isoform CRA_c;Clathrin light chain A;Clathrin, light polypeptide (Lca);Clathrin, light polypeptide (Lca), isoform CRA_b;Putative uncharacterized protein	Clta;	B1AWD9
	508	Brain link protein 1;Hyaluronan and proteoglycan link protein 2	Bral1;Hapln2	Q9ESM3
	509	12-3;Guanine nucleotide-binding protein subunit beta-2-like 1;p205;Receptor for activated C kinase;Receptor of activated protein kinase C 1	Gnb2l1;Gnb2-rs1	P68040
	510	Activator of 90 kDa heat shock protein ATPase homolog 1	Ahsa1	Q8BK64
	511	Protein phosphatase 1 regulatory subunit 22;Protein phosphatase 1 regulatory subunit 7	Ppp1r7;Sds22	Q3UM45
	512	Macropain subunit C8;Multicatalytic endopeptidase complex subunit C8;Proteasome component C8;Proteasome subunit alpha type-3;Proteasome subunit K	Psma3	O70435
	513	Parkinson disease protein 7 homolog;Protein DJ-1;Parkinson disease (Autosomal recessive, early onset) 7	Park7;RP23-272N19.5-004;RP23-272N19.5-005;RP23-272N19.5-006;RP23-272N19.5-010	Q99LX0
	514	Structural maintenance of chromosomes flexible hinge domain-containing protein 1	Kiaa0650;Smchd1	Q6P5D8
	515	NAD-dependent deacetylase sirtuin-2;SIR2-like protein 2	Sir2l2;Sirt2	Q8VDQ8
	516	Scaffold protein Pbp1;Syndecan-binding protein 1;Syntenin-1;MCG4375, isoform CRA_b;Putative uncharacterized protein;Syndecan binding protein	Sdcbp;mCG_4375;RP23-89L15.4-002;RP23-89L15.4-005;RP23-89L15.4-003	O08992
	517	ATP-dependent RNA helicase DDX42;DEAD box protein 42	Ddx42	Q810A7
	518	Cytochrome c, somatic	Cycs	P62897
	519	Transcription elongation factor A protein-like 3;Transcription elongation factor S-II protein-like 3;Putative uncharacterized protein;Transcription elongation factor A (SII)-like 6;Transcription elongation factor A (SII)-like 3	Tceal3;RP23-460B8.1-001;Tceal6;RP23-197O15.1-007	Q8R0A5
	520	Ddx42	Eif3h;Eif3s3	Q91WK2
	521	ATP-specific succinyl-CoA synthetase subunit beta;Succinyl-CoA ligase [ADP-forming] subunit beta, mitochondrial;Succinyl-CoA synthetase beta-A chain	Sucla2	Q9Z2I9
	522	Pyridoxal phosphate phosphatase	Pdxp;Plp;Plpp	P60487
	523	Calcium pump 2;Calcium-transporting ATPase sarcoplasmic reticulum type, slow twitch skeletal muscle isoform;Endoplasmic reticulum class 1/2 Ca(2+) ATPase;Sarcoplasmic/endoplasmic reticulum calcium ATPase 2;Calcium pump 1;Calcium-transporting ATPase sarcoplasmic reticulum type, fast twitch skeletal muscle isoform;Sarcoplasmic/endoplasmic reticulum calcium ATPase 1	Atp2a2;Atp2a1	O55143
	524	Alpha-tubulin 8;Tubulin alpha-8 chain	Tuba8	Q9JJZ2
	525	Putative uncharacterized protein;Hepatocyte growth factor-regulated tyrosine kinase substrate;HGF-regulated tyrosine kinase substrate	Hgs;Hrs;RP23-82I5.13-002;RP23-82I5.13-001;RP23-82I5.13-004	Q99LI8
	526	Putative uncharacterized protein Gm10119;40S ribosomal protein S3a;Protein TU-11;Putative uncharacterized protein Gm9000	Gm10119;Rps3a;Gm9000	P97351
	527	40 kDa erythrocyte membrane protein;LanC-like protein 1;LanC (Bacterial lantibiotic synthetase component C)-like 1	Gpr69a;Lancl1;AC133187.1-004	O89112
	528	Dual specificity phosphatase 3 (Vaccinia virus phosphatase VH1-related);Dual specificity protein phosphatase 3;T-DSP11	Dusp3;RP23-398F7.3-003	Q9D7X3
	529	Actin-related protein 2/3 complex subunit 4;Arp2/3 complex 20 kDa subunit	Arc20;Arpc4	P59999
	530	40S ribosomal protein S9;Putative uncharacterized protein;Putative uncharacterized protein Rps9	Rps9	Q6ZWN5
	531	Gphn protein;Domain E;Domain G;Gephyrin;Molybdopterin adenylyltransferase;Molybdopterin molybdenumtransferase	Gphn	Q8BUV3
	532	Adapter-related protein complex 3 mu-2 subunit;AP-3 complex subunit mu-2;Clathrin assembly protein assembly protein complex 1 medium chain homolog 2;Clathrin coat assembly protein AP47 homolog 2;Clathrin coat-associated protein AP47 homolog 2;Golgi adaptor AP-1 47 kDa protein homolog 2;HA1 47 kDa subunit homolog 2;Mu3B-adaptin;P47B	Ap3m2	Q8R2R9
	533	66 kDa tyrosine-rich heat shock protein;67 kDa polymerase-associated factor;Eukaryotic translation initiation factor 3 subunit 6-interacting protein;Eukaryotic translation initiation factor 3 subunit E-interacting protein;Eukaryotic translation initiation factor 3 subunit L;HSP-66Y;PAF67	Eif3eip;Eif3l;Eif3s6ip;Paf67	Q8QZY1
	534	Protein 22A3;Ribosome maturation protein SBDS;Shwachman-Bodian-Diamond syndrome protein homolog	Sbds	P70122
	535	Post-proline cleaving enzyme;Prolyl endopeptidase	Pep;Prep	Q9QUR6
	536	Proteasome (Prosome, macropain) 26S subunit ATPase 3;26S protease regulatory subunit 6A;26S proteasome AAA-ATPase subunit RPT5;Proteasome 26S subunit ATPase 3;Tat-binding protein 1	Psmc3;RP23-263H8.1-009;Tbp1;RP23-263H8.1-002	O88685
	537	Caprin-1;Cytoplasmic activation- and proliferation-associated protein 1;GPI-anchored membrane protein 1;GPI-anchored protein p137;Membrane component chromosome 11 surface marker 1	Caprin1;G5E5;Gpiap;Gpiap1;Gpip137;M11s1	Q60865
	538	Drosophila retinal degeneration B homolog 1;Membrane-associated phosphatidylinositol transfer protein 1;Mpt-1;Phosphatidylinositol transfer protein, membrane-associated 1;Pyk2 N-terminal domain-interacting receptor 2	Dres9;Mpt1;Nir2;Pitpnm;Pitpnm1	O35954
	539	Acetyl-Coenzyme A acetyltransferase 3;Putative uncharacterized protein	Acat3	Q80X81
	540	Proteasome subunit alpha type-7;Proteasome subunit RC6-1	Psma7	Q9Z2U0
	541	Vacuolar proton pump subunit E 1;V-ATPase 31 kDa subunit;V-type proton ATPase subunit E 1	Atp6e;Atp6e2;Atp6v1e1	P50518
	542	Protein phosphatase 1C catalytic subunit;Serine/threonine-protein phosphatase PP1-gamma catalytic subunit	Ppp1cc	P63087
	543	Low molecular mass protein 19;Macropain delta chain;Multicatalytic endopeptidase complex delta chain;Proteasome delta chain;Proteasome subunit beta type-6;Proteasome subunit Y	Lmp19;Psmb6	Q60692
	544	Nuclear protein SkiP;Ski-interacting protein;SNW domain-containing protein 1	Skiip;Snw1	Q9CSN1
	545	Transaldolase	Tal;Taldo;Taldo1	Q93092
	546	Tubulin beta-6 chain	Tubb6	Q922F4
	547	Putative uncharacterized protein;RAB5C, member RAS oncogene family;Ras-related protein Rab-5C	Rab5c;RP23-390D17.8-002	P35278
	548	Calcium regulator SV2A;Synaptic vesicle glycoprotein 2A	Kiaa0736;Sv2;Sv2a	Q9JIS5
	549	Protein kinase C beta type	Pkcb;Prkcb;Prkcb1	P68404
	550	Vacuolar proton pump subunit D;V-ATPase 28 kDa accessory protein;V-type proton ATPase subunit D	Atp6m;Atp6v1d;Vatd	P57746
	551	Glycogen synthase kinase-3 beta	Gsk3b	Q9WV60
	552	Adenylate kinase isoenzyme 5;ATP-AMP transphosphorylase 5	Ak5	Q920P5
	553	Ras-related protein Rab-10	Rab10	P61027
	554	Protein KIAA1967 homolog		Q8VDP4
	555	Argininosuccinate synthase;Citrulline--aspartate ligase	Ass;Ass1	P16460
	556	Putative uncharacterized protein Dlg1;Disks large homolog 1;Embryo-dlg/synapse-associated protein 97;Synapse-associated protein 97	Dlg1;Dlgh1	Q811D0
	557	Protein TANC2;Tetratricopeptide repeat, ankyrin repeat and coiled-coil domain-containing protein 2;Protein TANC1;Tetratricopeptide repeat, ankyrin repeat and coiled-coil domain-containing protein 1	Kiaa1148;Tanc2;Tanc1	A2A690
	558	Putative uncharacterized protein;RAS-related C3 botulinum substrate 1, isoform CRA_a;p21-Rac1;Ras-related C3 botulinum toxin substrate 1;p21-Rac3;Ras-related C3 botulinum toxin substrate 3;p21-Rac2;Protein EN-7;Ras-related C3 botulinum toxin substrate 2;RAS-related C3 botulinum substrate 3;RAS-related C3 botulinum substrate 3, isoform CRA_a	mCG_23557;Rac1;Rac3;Rac2;mCG_2150;RP23-84C12.18-002	P63001
	559	Guanine nucleotide-binding protein G(o) subunit alpha;Putative uncharacterized protein Gnao1	Gna0;Gnao;Gnao1	P18872
	560	H1 VAR.2;H1e;Histone H1.4	H1f4;Hist1h1e	P43274
	561	Putative uncharacterized protein Cnbp	Cnbp	P53996
	562	26S proteasome non-ATPase regulatory subunit 12;26S proteasome regulatory subunit p55;26S proteasome regulatory subunit RPN5;Proteasome (Prosome, macropain) 26S subunit, non-ATPase, 12;Putative uncharacterized protein	Psmd12;RP23-319N7.1-002	Q9D8W5
	563	Sodium/potassium-dependent ATPase subunit beta-1;Sodium/potassium-transporting ATPase subunit beta-1	Atp1b1;Atp4b	P14094
	564	60S ribosomal protein L13a;Transplantation antigen P198;Tum-P198 antigen;Putative uncharacterized protein;MCG18643;Putative uncharacterized protein Gm5520	P198;Rpl13a;Tstap198-7;Gm5520;mCG_18643	P19253
	565	MCG124046;Protease, serine, 1 (Trypsin 1);Trypsinogen 16	mCG_124046;Prss1;Trygn16;trypsinogen	Q9Z1R9
	566	Reticulon-3	Rtn3	Q9ES97
	567	Protein phosphatase 1H	Kiaa1157;Ppm1h	Q3UYC0
	568	Putative uncharacterized protein Gls	Gls	D3Z7P3
	569	Heat shock-related 70 kDa protein 2	Hcp70.2;Hsp70-2;Hspa2	P17156
	570	Beta-synuclein	Sncb	Q91ZZ3
	571	60S ribosomal protein L8	Rpl8	P62918
	572	Sorting nexin-1;Putative uncharacterized protein;Sorting nexin 1	Snx1	Q9WV80
	573	Putative uncharacterized protein;Heterogeneous nuclear ribonucleoproteins C1/C2	Hnrnpc;Hnrpc	Q9Z204
	574	Isocitrate dehydrogenase [NAD] subunit alpha, mitochondrial;Isocitric dehydrogenase subunit alpha;NAD(+)-specific ICDH subunit alpha	Idh3a	Q9D6R2
	575	Sm protein E;Small nuclear ribonucleoprotein E	Snrpe	P62305
	576	Ras-related protein Rab-2A;Ras-related protein Rab-2B;Putative uncharacterized protein	Rab2;Rab2a;Rab2b	P53994
	577	ATP-dependent RNA helicase DDX3X;D1Pas1-related sequence 2;DEAD box protein 3, X-chromosomal;DEAD box RNA helicase DEAD3;Embryonic RNA helicase;Putative ATP-dependent RNA helicase Pl10;ATP-dependent RNA helicase DDX3Y;D1Pas1-related sequence 1;DEAD box protein 3, Y-chromosomal;DEAD-box RNA helicase DEAD2	D1Pas1-rs2;Ddx3;Ddx3x;Dead3;Erh;D1Pas1;Pl10;D1Pas1-rs1;Ddx3y;Dead2	Q62167
	578	Liprin-alpha 3;Liprin-alpha-3;Protein tyrosine phosphatase receptor type f polypeptide-interacting protein alpha-3	ppfia3;Ppfia3	P60469
	579	eIF3 p110;Eukaryotic translation initiation factor 3 subunit 8;Eukaryotic translation initiation factor 3 subunit C	Eif3c;Eif3s8	Q8R1B4
	580	C5a anaphylatoxin;Complement C5;Complement C5 alpha chain;Complement C5 alpha chain;Complement C5 beta chain;Hemolytic complement	C5;Hc	P06684
	581	Putative uncharacterized protein;Arf-GAP domain and FG repeats-containing protein 2;HIV-1 Rev-binding protein-like protein;Rev/Rex activation domain-binding protein related	Agfg2;Hrbl;Rabr	Q80WC7
	582	26S proteasome non-ATPase regulatory subunit 8;26S proteasome regulatory subunit RPN12;26S proteasome regulatory subunit S14	Psmd8	Q9CX56
	583	Neuronal protein NP25;Transgelin-3	Np25;Tagln3	Q9R1Q8
	584	63 kDa Cam-PDE;Calcium/calmodulin-dependent 3,5-cyclic nucleotide phosphodiesterase 1B;Putative uncharacterized protein;Pde1b protein	Pde1b;Pde1b1	Q01065
	585	ADP-ribosylation factor-like protein 10B;ADP-ribosylation factor-like protein 8A;Novel small G protein indispensable for equal chromosome segregation 2	Arl10b;Arl8a;Gie2	Q8VEH3
	586	eIF3 p47;eIF-3-epsilon;Eukaryotic translation initiation factor 3 subunit 5;Eukaryotic translation initiation factor 3 subunit F	Eif3f;Eif3s5	Q9DCH4
	587	Uncharacterized protein C9orf78 homolog;cDNA sequence BC005624;MCG19001;Novel protein (BC005624);Putative uncharacterized protein	BC005624;mCG_19001;RP23-221O14.10;RP23-221O14.10-001	Q3TQI7
	588	Cysteine-rich protein 2;Heart LIM protein	Crip2;Crp2;Hlp	Q9DCT8
	589	40S ribosomal protein S7	Rps7	P62082
	590	Clavesin-1;Retinaldehyde-binding protein 1-like 1	Clvs1;Rlbp1l1	Q9D4C9
	591	Peroxiredoxin 6;Putative uncharacterized protein;1-Cys peroxiredoxin;Acidic calcium-independent phospholipase A2;Antioxidant protein 2;Non-selenium glutathione peroxidase;Peroxiredoxin-6;Putative uncharacterized protein Prdx6	Prdx6;Aop2;Ltw4;Prdx5	O08709
	592	Clathrin-coated vesicle/synaptic vesicle proton pump 116 kDa subunit;Vacuolar adenosine triphosphatase subunit Ac116;Vacuolar proton pump subunit 1;Vacuolar proton translocating ATPase 116 kDa subunit a isoform 1;V-type proton ATPase 116 kDa subunit a isoform 1;Putative uncharacterized protein	Atp6n1;Atp6v0a1	Q9Z1G4
	593	Dual specificity mitogen-activated protein kinase kinase 2;ERK activator kinase 2;MAPK/ERK kinase 2;Mitogen activated protein kinase kinase 2, isoform CRA_d;Mitogen-activated protein kinase kinase 2;Putative uncharacterized protein	Map2k2;Mek2;Mkk2;Prkmk2;mCG_142349	Q63932
	594	Acyl-CoA synthetase short-chain family member 2;Acetate--CoA ligase;Acetyl-CoA synthetase;Acetyl-coenzyme A synthetase, cytoplasmic;Acyl-activating enzyme	Acss2;Myh7b;RP23-260N23.4-003;RP23-260N23.4-002;Acas2;Acecs1	Q9QXG4
	595	BPG-dependent PGAM 1;Phosphoglycerate mutase 1;Phosphoglycerate mutase isozyme B	Pgam1	Q9DBJ1
	596	CB1 cannabinoid receptor-interacting protein 1;Putative uncharacterized protein;RIKEN cDNA 1500041B16, isoform CRA_b	Cnrip1;mCG_7643	Q5M8N0
	597	Alcohol dehydrogenase [NADP+];Aldehyde reductase;Aldo-keto reductase family 1 member A1;Aldo-keto reductase family 1, member A4 (Aldehyde reductase)	Akr1a1;Akr1a4;RP23-177C18.1-003	Q9JII6
	598	Activator of 90 kDa heat shock protein ATPase homolog 2;AHA1, activator of heat shock protein ATPase homolog 2 (Yeast)	Ahsa2;RP23-188K3.2-006	Q8N9S3
	599	78 kDa glucose-regulated protein;Heat shock 70 kDa protein 5;Immunoglobulin heavy chain-binding protein	Grp78;Hspa5	P20029
	600	Ca(2+)/calmodulin-dependent protein kinase phosphatase N;CaMKP-nucleus;Partner of PIX 1;Partner of PIX-alpha;Protein phosphatase 1E	Camkn;Kiaa1072;Ppm1e	Q80TL0
	601	Actin-depolymerizing factor;Destrin;Sid 23	Dsn;Dstn;Sid23	Q9R0P5
	602	Eukaryotic translation initiation factor 2 subunit 3, X-linked;Eukaryotic translation initiation factor 2 subunit gamma, X-linked;Eukaryotic translation initiation factor 2, subunit 3, structural gene X-linked;Eukaryotic translation initiation factor 2 subunit 3, Y-linked;Eukaryotic translation initiation factor 2 subunit gamma, Y-linked	Eif2s3x;RP23-99I10.1-002;Eif2s3y	Q9Z0N1
	603	Macropain subunit C5;Multicatalytic endopeptidase complex subunit C5;Proteasome component C5;Proteasome gamma chain;Proteasome subunit beta type-1	Psmb1	O09061
	604	GAP SH3 domain-binding protein 2;Ras GTPase-activating protein-binding protein 2	G3bp2	P97379
	605	Methionine--tRNA ligase;Methionyl-tRNA synthetase, cytoplasmic	Mars	Q68FL6
	606	Non-catalytic region of tyrosine kinase adaptor protein 2;SH2/SH3 adaptor protein	mCG_113686;mNck-beta;Nck2	O55033
	607	Putative uncharacterized protein 100048210;60S ribosomal protein L3;J1 protein	100048210;Rpl3	P27659
	608			G3XA55
	609	Phosphoglycolate phosphatase	Pgp	Q8CHP8
	610	Ig gamma-2B chain C region	Igh-3	P01867
	611	40S ribosomal protein S16	Rps16	P14131
	612	Clathrin light chain B	Cltb	Q6IRU5
	613	Putative adenosylhomocysteinase 3;S-adenosylhomocysteine hydrolase-like protein 2;S-adenosyl-L-homocysteine hydrolase 3;IP3R-binding protein released with inositol 1,4,5-trisphosphate;Putative adenosylhomocysteinase 2;S-adenosylhomocysteine hydrolase-like protein 1;S-adenosyl-L-homocysteine hydrolase 2	Ahcyl2;Ahcyl1;Irbit	Q68FL4
	614	26S proteasome non-ATPase regulatory subunit 13;26S proteasome regulatory subunit p40.5;26S proteasome regulatory subunit RPN9;26S proteasome regulatory subunit S11	Psmd13	Q9WVJ2
	615	Elongation factor Tu GTP binding domain containing 2;116 kDa U5 small nuclear ribonucleoprotein component;Elongation factor Tu GTP-binding domain-containing protein 2;U5 snRNP-specific protein, 116 kDa	Eftud2;mCG_49887;RP23-463E7.2-002;Snrp116	O08810
	616	AU-rich element RNA-binding protein 1;Heterogeneous nuclear ribonucleoprotein D0	Auf1;Hnrnpd;Hnrpd	Q60668
	617	ADP-ribosylation factor-binding protein GGA3;Golgi-localized, gamma ear-containing, ARF-binding protein 3;Golgi associated, gamma adaptin ear containing, ARF binding protein 3	Gga3;Kiaa0154;RP23-392H19.12-002	Q8BMI3
	618	Ras-related protein Rab-11B;Ras-related protein Rab-11A	Rab11b;Rab11;Rab11a	P46638
	619	Proteasome chain 13;Proteasome component C10-II;Proteasome subunit beta type-3;Proteasome theta chain;Putative uncharacterized protein ENSMUSP00000091015	Psmb3	Q9R1P1
	620	DnaJ homolog subfamily B member 6;Heat shock protein J2;mDj4;MRJ	Dnajb6;Hsj2;Mrj	O54946
	621	Inositol monophosphatase 1;Inositol-1(or 4)-monophosphatase 1;Lithium-sensitive myo-inositol monophosphatase A1;Inositol (Myo)-1(Or 4)-monophosphatase 1;Inositol (Myo)-1(Or 4)-monophosphatase 1, isoform CRA_a;Myo-inositol monophosphatase 1;Putative uncharacterized protein;Impa1 protein	Impa1;mCG_1639	O55023
	622	Heterogeneous nuclear ribonucleoprotein A3;EG627828 protein	Hnrnpa3;Hnrpa3;EG627828;Gm6793;RP23-374O4.1-003	Q8BG05
	623	Putative uncharacterized protein;Abhydrolase domain-containing protein 4;Alpha/beta-hydrolase 4;Lyso-N-acylphosphatidylethanolamine lipase	Abhd4	Q8VD66
	624	SDP3 protein;Sorting nexin-3;Putative uncharacterized protein;Sorting nexin 3;Sorting nexin 3, isoform CRA_b;Putative uncharacterized protein Snx3	Snx3;mCG_121767	O70492
	625	Copine VI;Copine-6;Neuronal-copine;Putative uncharacterized protein	Cpne6	Q9Z140
	626	Signal transducing adapter molecule 1;Putative uncharacterized protein;Signal transducing adaptor molecule (SH3 domain and ITAM motif) 1	Stam;Stam1;RP23-211O3.1-002	P70297
	627	Synaptogyrin-3	Syngr3	Q8R191
	628	Eukaryotic translation initiation factor 4H;Williams-Beuren syndrome chromosomal region 1 protein homolog;MKIAA0038 protein	Eif4h;Wbscr1;mKIAA0038	Q9WUK2
	629	Alpha-1 protease inhibitor 1;Alpha-1-antiproteinase;Alpha-1-antitrypsin 1-1;Serine protease inhibitor 1-1;Serine protease inhibitor A1a;Alpha-1 protease inhibitor 3;Alpha-1 protease inhibitor 6;Alpha-1-antitrypsin 1-3;Alpha-1-antitrypsin 1-6;Serine protease inhibitor 1-3;Serine protease inhibitor 1-6;Serine protease inhibitor A1c;Alpha-1 protease inhibitor 2;Alpha-1-antitrypsin 1-2;Serine proteas…	Dom1;Serpina1a;Spi1-1;Dom3;Dom6;Serpina1c;Spi1-3;Spi1-6;Aat2;Dom2;Serpina1b;Spi1-2;Dom4;Serpina1d;Spi1-4	P07758
	630	ADP-ribosylation factor 1 GTPase-activating protein;ADP-ribosylation factor GTPase-activating protein 1;ARF1-directed GTPase-activating protein;ADP-ribosylation factor GTPase activating protein 1;Putative uncharacterized protein	Arf1gap;Arfgap1;RP23-397H18.1-002	Q9EPJ9
	631	Kinesin-related microtuble-based motor protein;Axonal transporter of synaptic vesicles;Kinesin-like protein KIF1A	Kif1a;Atsv;Kif1	E9Q9G6
	632	Oculocerebrorenal syndrome of Lowe;Putative uncharacterized protein	Ocrl;RP23-455F14.2-001;RP23-455F14.2-004	Q6NVF0
	633	Isocitrate dehydrogenase 3 (NAD+) beta;Tumor-related protein	Idh3b;mCG_9915;RP23-20A6.5-001	Q91VA7
	634	Bleomycin hydrolase	Blmh	Q8R016
	635	26S proteasome non-ATPase regulatory subunit 7;26S proteasome regulatory subunit RPN8;26S proteasome regulatory subunit S12;Mov34 protein;Proteasome subunit p40	Mov34;Mov-34;Psmd7	P26516
	636	60S ribosomal protein L13;A52;MCG6146;Putative uncharacterized protein Gm9026	Rpl13;Gm9026;mCG_6146	P47963
	637	Deubiquitinating enzyme OTUB1;OTU domain-containing ubiquitin aldehyde-binding protein 1;Otubain-1;Ubiquitin thioesterase OTUB1;Ubiquitin-specific-processing protease OTUB1;Putative uncharacterized protein Otub1	Otub1	Q7TQI3
	638	Cell division protein kinase 14;Serine/threonine-protein kinase PFTAIRE-1	Cdk14;Kiaa0834;Pftk1	O35495
	639	Complement component 2 (Within H-2S);Complement factor B;C3/C5 convertase;Complement factor B Ba fragment;Complement factor B Bb fragment	C2;RP24-317H19.3-005;Cfb;RP24-317H19.4-001;Bf;H2-Bf;RP24-317H19.4-002;RP24-317H19.4-004	B8JJN0
	640	HCNPpp;Hippocampal cholinergic neurostimulating peptide;Phosphatidylethanolamine-binding protein 1;Putative uncharacterized protein Pebp1	Pbp;Pebp;Pebp1	P70296
	641	Leucine-rich repeat-containing protein 47	Kiaa1185;Lrrc47	Q505F5
	642	MKIAA0617 protein;Cullin-3	Cul3;mKIAA0617	Q9JLV5
	643	Calcium/calmodulin-dependent protein kinase type 1D;CaM kinase I delta;CaM kinase ID;CaMKI-like protein kinase;Putative uncharacterized protein	Camk1d	Q8BW96
	644	Protein phosphatase methylesterase 1	Pme1;Ppme1	Q8BVQ5
	645	Putative uncharacterized protein Hnrpdl;Heterogeneous nuclear ribonucleoprotein D-like;JKT41-binding protein	Hnrpdl;Jktbp	Q9Z130
	646	EH domain-containing protein 1;PAST homolog 1	Ehd1;Past1	Q9WVK4
	647	Coatomer subunit gamma;Gamma-coat protein	Copg;Copg1	Q9QZE5
	648	Doublecortin-like and CAM kinase-like 1;Doublecortin-like kinase 1;Serine/threonine-protein kinase DCLK1;Double cortin and calcium/calmodulin-dependent protein kinase-like 1, isoform CRA_c;Doublecortin-like protein;Putative uncharacterized protein;Dclk1 protein;Double cortin and calcium/calmodulin-dependent protein kinase-like 1, isoform CRA_d	Dcamkl1;Dclk;Dclk1;Dcl;mCG_126612	Q9JLM8
	649	MKIAA0531 protein;Kinesin heavy chain isoform 5C;Kinesin heavy chain neuron-specific 2;Kinesin heavy chain isoform 5A;Kinesin heavy chain neuron-specific 1;Neuronal kinesin heavy chain;Conventional kinesin heavy chain;Kinesin-1 heavy chain;Ubiquitous kinesin heavy chain	Kif5c;mKIAA0531;Nkhc2;Kiaa4086;Kif5;Kif5a;Nkhc1;Khcs;Kif5b;Kns1	P28738
	650	Peptidyl-prolyl cis-trans isomerase NIMA-interacting 1;Peptidyl-prolyl cis-trans isomerase Pin1	Pin1	Q9QUR7
	650	Peptidyl-prolyl cis-trans isomerase NIMA-interacting 1;Peptidyl-prolyl cis-trans isomerase Pin1	Pin1	Q9QUR7
	651	Protein phosphatase 2, regulatory subunit B (B56), delta isoform;Protein phosphatase 2, regulatory subunit B (B56), delta isoform, isoform CRA_b;Protein phosphatase 2A B56delta regulatory subunit;Putative uncharacterized protein	mCG_2696;Ppp2r5d	Q91V89
	652	Alpha-soluble NSF attachment protein;N-ethylmaleimide-sensitive factor attachment protein alpha	Napa;Snapa	Q9DB05
	653	Annexin A2;Annexin II;Annexin-2;Calpactin I heavy chain;Calpactin-1 heavy chain;Chromobindin-8;Lipocortin II;p36;Placental anticoagulant protein IV;Protein I	Anx2;Anxa2;Cal1h;CT009708.1-003;CT009708.1-004	P07356
	654	MCG6846, isoform CRA_c;Phosphoribosyl pyrophosphate synthetase-associated protein 1;39 kDa phosphoribosypyrophosphate synthase-associated protein;Phosphoribosyl pyrophosphate synthase-associated protein 1	mCG_6846;Prpsap1;RP23-193A16.1-001;RP23-193A16.1-003;RP23-193A16.1-004	Q9D0M1
	655	G protein subunit beta-2;Guanine nucleotide-binding protein G(I)/G(S)/G(T) subunit beta-2;Transducin beta chain 2;Putative uncharacterized protein Gnb2;Guanine nucleotide-binding protein subunit beta-4;Transducin beta chain 4	Gnb2;Gnb4	P62880
	656	MKIAA0885 protein;Cold shock domain-containing protein E1	Csde1;D3Jfr1;mKIAA0885	Q91W50
	657	DDAHI;Dimethylargininase-1;N(G),N(G)-dimethylarginine dimethylaminohydrolase 1;Dimethylarginine dimethylaminohydrolase 1, isoform CRA_a;Putative uncharacterized protein Ddah1	Ddah1;mCG_7778	Q9CWS0
	658	Small nuclear ribonucleoprotein Sm D2;snRNP core protein D2;MCG49049;Putative uncharacterized protein Gm10120;MCG49198;Putative uncharacterized protein Gm5449	Snrpd2;Gm10120;mCG_49049;Gm5449;mCG_49198	P62317
	659	Adapter-related protein complex 2 sigma subunit;Adaptor protein complex AP-2 subunit sigma;AP-2 complex subunit sigma;Clathrin assembly protein 2 small chain;Clathrin coat assembly protein AP17;Clathrin coat-associated protein AP17;Plasma membrane adaptor AP-2 17 kDa protein;Sigma2-adaptin;Sigma-adaptin 3b;Adaptor-related protein complex 2, sigma 1 subunit	Ap17;Ap2s1;Claps2	P62743
	660	Neuron cytoplasmic protein 9.5;PGP 9.5;Ubiquitin carboxyl-terminal hydrolase isozyme L1;Ubiquitin thioesterase L1	Uchl1	Q9R0P9
	661	cAMP-dependent protein kinase type II-alpha regulatory chain;Protein kinase, cAMP dependent regulatory, type II alpha;Protein kinase, cAMP dependent regulatory, type II alpha, isoform CRA_b;Putative uncharacterized protein;cAMP-dependent protein kinase type II-alpha regulatory subunit	mCG_16488;Prkar2a	P12367
	662	Protein arginine N-methyltransferase 1;Prmt1 protein;Putative uncharacterized protein;Putative uncharacterized protein Prmt1	Hrmt1l2;Mrmt1;Prmt1	Q9JIF0
	663	Serine-threonine kinase receptor-associated protein;UNR-interacting protein	Strap;Unrip	Q9Z1Z2
	664	Threonine--tRNA ligase;Threonyl-tRNA synthetase, cytoplasmic	Tars	Q9D0R2
	665	Putative uncharacterized protein Nova2	Nova2	D3YVV7
	666	Dihydropteridine reductase;HDHPR;Quinoid dihydropteridine reductase;Putative uncharacterized protein Qdpr	Dhpr;Qdpr	Q8BVI4
	667	c-Jun N-terminal kinase 3;MAP kinase p49 3F12;Mitogen-activated protein kinase 10;Stress-activated protein kinase JNK3;JNK3 beta2 protein kinase;JNK3 alpha2 protein kinase;Putative uncharacterized protein;Mapk10 protein;c-Jun N-terminal kinase 2;Mitogen-activated protein kinase 9;Stress-activated protein kinase JNK2;JNK3 alpha1 protein kinase	Jnk3;Mapk10;Prkm10;Serk2;JNK3B2;JNK3A2;Jnk2;Mapk9;Prkm9;JNK3A1	Q61831
	668	Small nuclear ribonucleoprotein Sm D3;snRNP core protein D3	Snrpd3	P62320
	669	Phenylalanine--tRNA ligase alpha chain;Phenylalanyl-tRNA synthetase alpha chain;Putative uncharacterized protein	Farsa;Farsla	Q8C0C7
	670	Serine/threonine-protein phosphatase PP1-beta catalytic subunit	Ppp1cb	P62141
	671	Citrate synthase, mitochondrial;Citrate synthase	Cs;Csl;mCG_19869	Q9CZU6
	672	NSFL1 cofactor p37;p97 cofactor p37;UBX domain-containing protein 2B	Ubxn2b	Q0KL01
	673	Putative uncharacterized protein;TFG protein;Trk-fused;Trk-fused gene	mCG_130891;RP23-178N11.4-001;Tfg;RP23-178N11.4-005;RP23-178N11.4-004;RP23-178N11.4-002;RP23-178N11.4-003	Q9Z1A1
	674	Adenylosuccinate synthetase isozyme 1;Adenylosuccinate synthetase, muscle isozyme;IMP--aspartate ligase 1	Adss1;Adssl1	P28650
	675	Growth-related 25 kDa protein;Heat shock 25 kDa protein;Heat shock 27 kDa protein;Heat shock protein beta-1;p25;Putative uncharacterized protein Hspb1	Hsp25;Hsp27;Hspb1	P14602
	676	Ig kappa chain C region		P01837
	677	Putative uncharacterized protein;Aminoacyl tRNA synthase complex-interacting multifunctional protein 1;Endothelial monocyte-activating polypeptide 2;Endothelial monocyte-activating polypeptide II;Multisynthase complex auxiliary component p43;Small inducible cytokine subfamily E member 1	Aimp1;Scye1;Emap2	P31230
	678	Histone H3.1;Histone H3.2;Histone H3.3	H3.1-221;H3.1-291;H3.1-I;H3a;H3g;H3h;H3i;Hist1h3a;Hist1h3g;Hist1h3h;Hist1h3i;H3.2;H3.2-221;H3.2-614;H3.2-615;H3.2-616;H3-143;H3-53;H3b;H3-B;H3f;H3-F;Hist1h3b;Hist1h3c;Hist1h3d;Hist1h3e;Hist1h3f;Hist2h3b;Hist2h3c1;Hist2h3c2;Hist2h3ca1;Hist2h3ca2;H3.3a;H3.3b;H3f3a;H3f3b	P68433
	679	ADP-ribosylation factor-interacting protein 2;Arfaptin-2;Putative uncharacterized protein Arfip2	Arfip2	Q8K221
	680	Mitochondrial import inner membrane translocase subunit TIM44	Mimt44;Tim44;Timm44	O35857
	681	Bifunctional coenzyme A synthase;Dephospho-CoA kinase;Dephospho-CoA pyrophosphorylase;Dephosphocoenzyme A kinase;Pantetheine-phosphate adenylyltransferase;Phosphopantetheine adenylyltransferase	Coasy;Ukr1	Q9DBL7
	682	Contrapsin;Serine protease inhibitor A3K;SPI-2	Mcm2;Serpina3k;Spi2	P07759
	683	Mitotic checkpoint protein BUB3;WD repeat type I transmembrane protein A72.5	Bub3	Q9WVA3
	684	Adapter-related protein complex 3 subunit beta-2;Adaptor protein complex AP-3 subunit beta-2;AP-3 complex subunit beta-2;Beta-3B-adaptin;Clathrin assembly protein complex 3 beta-2 large chain	Ap3b2	Q9JME5
	685	Aldoketomutase;Glyoxalase I;Ketone-aldehyde mutase;Lactoylglutathione lyase;Methylglyoxalase;S-D-lactoylglutathione methylglyoxal lyase	Glo1	Q9CPU0
	686	60S ribosomal protein L18	Rpl18	P35980
	687	40 kDa peptidyl-prolyl cis-trans isomerase;Cyclophilin-40;Peptidyl-prolyl cis-trans isomerase D;Rotamase D	Ppid	Q9CR16
	688	Distinct subgroup of the Ras family member 2;GTP-binding protein Di-Ras2	Diras2	Q5PR73
	689	Asparagine synthetase [glutamine-hydrolyzing];Glutamine-dependent asparagine synthetase	Asns	Q61024
	690	NEDD8 carrier protein;NEDD8 protein ligase;NEDD8-conjugating enzyme Ubc12;Ubiquitin-conjugating enzyme E2 M	Ubc12;Ubc-rs2;Ube2m	P61082
	691	Protein PR264;Putative myelin regulatory factor 1;Splicing component, 35 kDa;Splicing factor SC35;Splicing factor, arginine/serine-rich 2	Pr264;Sfrs10;Sfrs2	Q62093
	692	Arsenical pump-driving ATPase;Arsenite-stimulated ATPase;ATPase Asna1	Arsa;Asna1	O54984
	693	Arginine--tRNA ligase;Arginyl-tRNA synthetase, cytoplasmic	Rars	Q9D0I9
	694	N-acetyltransferase NAT13;N-alpha-acetyltransferase 50, NatE catalytic subunit	Mak3;Naa50;Nat13	Q6PGB6
	695	Peptidylarginine deiminase II;Protein-arginine deiminase type II;Protein-arginine deiminase type-2	Padi2;Pdi;Pdi2	Q08642
	696	H<beta>58 protein;Vacuolar protein sorting-associated protein 26A;Vesicle protein sorting 26A;Vacuolar protein sorting 26 homolog A (Yeast), isoform CRA_e;Vps26a protein	Vps26;Vps26a;mCG_11324	P40336
	697	Interleukin enhancer-binding factor 2;Nuclear factor of activated T-cells 45 kDa	Ilf2;Nf45	Q9CXY6
	698	60S ribosomal protein L28	Rpl28	P41105
	699	Putative uncharacterized protein;SAR1 gene homolog A (S. cerevisiae);SAR1 gene homolog A (S. cerevisiae), isoform CRA_b;GTP-binding protein SAR1a	mCG_15771;Sar1a;Sara1;Sara	P36536
	700	Thimet oligopeptidase	Thop1	Q8C1A5
	701	Delayed-early protein HRS;Pre-mRNA-splicing factor SRP40;Splicing factor, arginine/serine-rich 5;MCG7614, isoform CRA_c;Putative uncharacterized protein;MCG7614, isoform CRA_a;Splicing factor, arginine/serine-rich 5 (SRp40, HRS);Splicing factor arginine/serine-rich 4 (SRp75);Splicing factor, arginine/serine-rich 4 (SRp75);Splicing factor, arginine/serine-rich 4;Splicing factor, arginine/serine-ri…	Hrs;Sfrs5;mCG_7614;RP23-13A13.2-002;Sfrs4;mCG_16265;RP23-13A13.2-001;MNCb-2616;mCG_1675;Sfrs6	O35326
	702	MCG11326, isoform CRA_a;Putative uncharacterized protein Hnrnph3;MCG11326, isoform CRA_b	Hnrnph3;mCG_11326	D3Z3N4
	703	Anthracycline-associated resistance ARX;SUMO-activating enzyme subunit 2;Ubiquitin-like 1-activating enzyme E1B	Sae2;Uba2;Uble1b	Q9Z1F9
	704	COP9 signalosome complex subunit 5;Jun activation domain-binding protein 1;Kip1 C-terminus-interacting protein 2	Cops5;Csn5;Jab1;Kic2	O35864
	705	Glycylpeptide N-tetradecanoyltransferase 1;Myristoyl-CoA:protein N-myristoyltransferase 1;Peptide N-myristoyltransferase 1	Nmt1	O70310
	706	GABA(A) receptor-associated protein-like 2;Gamma-aminobutyric acid receptor-associated protein-like 2;Golgi-associated ATPase enhancer of 16 kDa	Gabarapl2	P60521
	707	61 kDa Cam-PDE;Calcium/calmodulin-dependent 3,5-cyclic nucleotide phosphodiesterase 1A;Phosphodiesterase 1A, calmodulin-dependent;Phosphodiesterase 1A, calmodulin-dependent, isoform CRA_a;Putative uncharacterized protein;Calmodulin-stimulated cyclic nucleotide phosphodiesterase PDE1A9;Calmodulin-stimulated cyclic nucleotide phosphodiesterase;Phosphodiesterase 1A, calmodulin-dependent, isoform CRA…	Pde1a;mCG_141901;RP23-326J18.1-002;RP23-326J18.1-003;PDE1A7;RP23-326J18.1-005;RP23-326J18.1-006	Q61481
	708	High mobility group protein 1;High mobility group protein B1;MCG9102;Putative uncharacterized protein ENSMUSP00000082625;Putative uncharacterized protein Hmgb1	Hmg1;Hmg-1;Hmgb1;mCG_9102	P63158
	709	Macropain subunit C7-I;Multicatalytic endopeptidase complex subunit C7-I;Proteasome component C7-I;Proteasome subunit beta type-2	Psmb2	Q9R1P3
	710	Lysosomal pepstatin-insensitive protease;Tripeptidyl aminopeptidase;Tripeptidyl-peptidase 1;Tripeptidyl-peptidase I	Cln2;Tpp1	O89023
	711	C-Jun-amino-terminal kinase-interacting protein 2;Islet-brain-2;JNK MAP kinase scaffold protein 2;Mitogen-activated protein kinase 8-interacting protein 2	Ib2;Jip2;Mapk8ip2	Q9ERE9
	712	Rho GTPase-activating protein 14;SLIT-ROBO Rho GTPase-activating protein 3;srGAP2;WAVE-associated Rac GTPase-activating protein	Arhgap14;Kiaa0411;Srgap2;Srgap3	Q812A2
	713	Activated RNA polymerase II transcriptional coactivator p15;p14;Positive cofactor 4;Single-stranded DNA-binding protein p9;SUB1 homolog	Pc4;Rpo2tc1;Sub1	P11031
	714	Alpha-NAC, muscle-specific form;Nascent polypeptide-associated complex subunit alpha, muscle-specific form;Alpha-NAC;Alpha-NAC/1.9.2;Nascent polypeptide-associated complex subunit alpha	Gm1878;Naca	P70670
	715	UPF0027 protein C22orf28 homolog	D10Wsu52e	Q99LF4
	716	EF-3;Fumarate hydratase, mitochondrial	Fh;Fh1	P97807
	717	Neural RAP guanine nucleotide exchange protein;PDZ domain-containing guanine nucleotide exchange factor 1;Rap guanine nucleotide exchange factor 2	Kiaa0313;Pdzgef1;Rapgef2	Q8CHG7
	718	Eukaryotic translation initiation factor 1A;Eukaryotic translation initiation factor 4C;Eukaryotic translation initiation factor 1A, X-chromosomal;Putative uncharacterized protein	Eif1a;Eif1ax;Eif1ay;EG435337;Gm2016	Q60872
	719	Beta-coat protein;Coatomer subunit beta	Copb;Copb1	Q9JIF7
	720	26S proteasome non-ATPase regulatory subunit 4;26S proteasome regulatory subunit RPN10;26S proteasome regulatory subunit S5A;Multiubiquitin chain-binding protein	Mcb1;Psmd4	O35226
	721	Macropain zeta chain;Multicatalytic endopeptidase complex zeta chain;Proteasome subunit alpha type-5;Proteasome zeta chain;Putative uncharacterized protein Gm8394	Psma5;Gm8394	Q9Z2U1
	722	Secernin-1	Kiaa0193;Scrn1	Q9CZC8
	723	FIS1 homolog;Mitochondrial fission 1 protein;Tetratricopeptide repeat protein 11	Fis1;Ttc11	Q9CQ92
	724	13 kDa FK506-binding protein;FK506-binding protein 2;Immunophilin FKBP13;Peptidyl-prolyl cis-trans isomerase FKBP2;Rotamase	Fkbp13;Fkbp2	P45878
	725	Binder of Rho GTPases 4;Cdc42 effector protein 4;CDC42 effector protein (Rho GTPase binding) 4	Borg4;Cdc42ep4;Cep4;RP23-407I21.7-004;RP23-407I21.7-003	Q9JM96
	726	Rap1 GTPase-activating protein	Rap1gap;RP23-277N22.1-002;RP23-277N22.1-001	A2ALS4
	727	40S ribosomal protein S18;Ke-3	Rps18	P62270
	728	WD repeat-containing protein 82	Cdw5;Wdr82	Q8BFQ4
	729	CREB-regulated transcription coactivator 1;Mucoepidermoid carcinoma translocated protein 1 homolog;Transducer of regulated cAMP response element-binding protein 1	Crtc1;Kiaa0616;Mect1;Torc1	Q68ED7
	730	Protein FAM169A	Fam169a;Kiaa0888	Q5XG69
	731	Biphenyl hydrolase-like protein;Valacyclovir hydrolase	Bphl	Q8R164
	732	Quinone oxidoreductase homolog 1;Quinone oxidoreductase-like protein 1;Zeta-crystallin homolog;Crystallin, zeta (Quinone reductase)-like 1, isoform CRA_h;Putative uncharacterized protein Cryzl1	Cryzl1;mCG_118985	Q921W4
	733	54 kDa VacA-interacting protein;90 kDa N-WASP-interacting protein;90 kDa SH3 protein interacting with Nck;NCK-interacting protein with SH3 domain;N-WASP-binding protein;SH3 adapter protein SPIN90;Wiskott-Aldrich syndrome protein-binding protein WISH	Nckipsd;Spin90;Wasbp	Q9ESJ4
	734	Neuronal cell adhesion molecule;Neuronal surface protein Bravo;NgCAM-related cell adhesion molecule	Kiaa0343;Nrcam	Q810U4
	735	Putative uncharacterized protein;Ribosomal protein S5;Ribosomal protein S5, isoform CRA_a;Putative uncharacterized protein Rps5;40S ribosomal protein S5;40S ribosomal protein S5, N-terminally processed	mCG_22552;Rps5	P97461
	736	Atlastin-1;Spastic paraplegia 3A homolog	Atl1;Spg3a	Q8BH66
	737	Glycine- and tyrosine-rich RNA-binding protein;Heterogeneous nuclear ribonucleoprotein Q;NS1-associated protein 1;pp68;Synaptotagmin-binding, cytoplasmic RNA-interacting protein	Hnrpq;Nsap1;Nsap1l;Syncrip	Q7TMK9
	738	ADP-ribosylation factor 4	Arf4	P61750
	739	Calcium/calmodulin-dependent protein kinase type II subunit gamma	Camk2g	Q923T9
	740	NEDD8-activating enzyme E1 catalytic subunit;NEDD8-activating enzyme E1C;Ubiquitin-activating enzyme E1C;Ubiquitin-like modifier-activating enzyme 3;Putative uncharacterized protein	Uba3;Ube1c	Q8C878
	741	80 kDa M-calpain subunit;Calcium-activated neutral proteinase 2;Calpain M-type;Calpain-2 catalytic subunit;Calpain-2 large subunit;Millimolar-calpain	Capn2	O08529
	742	Imprinted and ancient gene protein;Protein IMPACT	Impact	O55091
	743	Beta-adrenergic receptor kinase 1;G-protein-coupled receptor kinase 2;Beta-adrenergic receptor kinase 2;Adrenergic receptor kinase, beta 1	Adrbk1;Grk2;Adrbk2	Q99MK8
	744	60S ribosomal protein L6;TAX-responsive enhancer element-binding protein 107;Putative uncharacterized protein Gm6807	Rpl6;Gm6807	P47911
	745	60S ribosomal protein L19;Ribosomal protein L19	Rpl19;RP23-309H19.6-002	P84099
	746	60 kDa poly(U)-binding-splicing factor;Poly(U)-binding-splicing factor PUF60	Puf60	Q3UEB3
	747	Actin-related protein 2/3 complex subunit 3;Arp2/3 complex 21 kDa subunit;Putative uncharacterized protein Arpc3	Arpc3	Q9JM76
	748	6-phosphogluconate dehydrogenase, decarboxylating	Pgd	Q9DCD0
	749	Fibrous sheath component 2;Glutathione S-transferase Mu 5;GST class-mu 5	Fsc2;Gstm3;Gstm5	P48774
	750	Ribonuclease inhibitor;Ribonuclease/angiogenin inhibitor 1	Rnh;Rnh1	Q91VI7
	751	C-Jun-amino-terminal kinase-interacting protein 1;Islet-brain-1;JNK MAP kinase scaffold protein 1;Mitogen-activated protein kinase 8-interacting protein 1	Ib1;Jip1;Mapk8ip;Mapk8ip1;Prkm8ip	Q9WVI9
	752	HECT domain-containing protein 3;Probable E3 ubiquitin-protein ligase HECTD3	Hectd3	Q3U487
	753	Selenide, water dikinase 1;Selenium donor protein 1;Selenophosphate synthase 1	Sephs1;Sps1	Q8BH69
	754	Elongation factor 1-delta;Putative uncharacterized protein;Eef1d protein;MCG22130, isoform CRA_b;Putative uncharacterized protein Eef1d;MCG22130, isoform CRA_c	Eef1d;mCG_22130	P57776
	755	Carnitine deficiency-associated protein 3;Protein CDV3;Tyrosine-phosphorylated protein 36	Cdv3	Q4VAA2
	756	Ras-related protein Rab-6A;Putative uncharacterized protein Rab6	MNCb-1660;Rab6;Rab6a	P35279
	757	Dipeptidyl aminopeptidase III;Dipeptidyl arylamidase III;Dipeptidyl peptidase 3;Dipeptidyl peptidase III	Dpp3	Q99KK7
	758	PI-PLC X domain-containing protein 3;Plcxd3 protein	Plcxd3	Q8BLJ3
	759	AH receptor-interacting protein;Aryl-hydrocarbon receptor-interacting protein;Putative uncharacterized protein Aip	Aip	O08915
	760	Glucose-6-phosphate 1-dehydrogenase X;Glucose-6-phosphate 1-dehydrogenase	G6pd;G6pd-1;G6pdx;RP23-436K3.17-004	Q00612
	761	67 kDa calelectrin;Annexin A6;Annexin VI;Annexin-6;Calphobindin-II;Chromobindin-20;Lipocortin VI;p68;p70;Protein III	Anx6;Anxa6	P14824
	762	Putative uncharacterized protein Inpp4a;Putative uncharacterized protein;Inositol polyphosphate 4-phosphatase type I;Type I inositol-3,4-bisphosphate 4-phosphatase	Inpp4a	D3Z230
	763	LIM domain-containing protein 2	Limd2	Q8BGB5
	764	Complement factor H;Protein beta-1-H;Complement component factor h	Cfh;Hf1	P06909
	765	HPRT B;Hypoxanthine-guanine phosphoribosyltransferase	Hprt;Hprt1	P00493
	766	Enoyl-CoA hydratase domain-containing protein 1	Echdc1	Q9D9V3
	767	Synaptobrevin homolog YKT6	Ykt6	Q9CQW1
	768	5-aminoimidazole-4-carboxamide ribonucleotide formyltransferase;AICAR transformylase;ATIC;Bifunctional purine biosynthesis protein PURH;IMP cyclohydrolase;IMP synthase;Inosinicase;Phosphoribosylaminoimidazolecarboxamide formyltransferase	Atic;Purh	Q9CWJ9
	769	Endophilin-B1;SH3 domain-containing GRB2-like protein B1;Endophilin B1 testis variant;Putative uncharacterized protein	Kiaa0491;Sh3glb1	Q9JK48
	770	Delta-aminolevulinic acid dehydratase;Porphobilinogen synthase	Alad;Lv	P10518
	771	Sepiapterin reductase	Spr	Q91XH5
	772	Beta-diketonase;Fumarylacetoacetase;Fumarylacetoacetate hydrolase	Fah	P35505
	773	Hsc70-interacting protein;Protein FAM10A1;Protein ST13 homolog	Fam10a1;Hip;St13	Q99L47
	774	Ribosomal protein L1;60S ribosomal protein L10a;CSA-19;Neural precursor cell expressed developmentally down-regulated protein 6;MCG51329;Putative uncharacterized protein Gm5192	mCG_123122;mCG_18533;RP24-68J3.3-001;Rpl10a;Nedd6;Nedd-6;Gm5192;mCG_51329	P53026
	775	GRIP and coiled-coil domain containing 2;185 kDa Golgi coiled-coil protein;GRIP and coiled-coil domain-containing protein 2	Gcc2;mCG_19017;Kiaa0336	Q8CHG3
	776	ADP-ribosylation factor-like protein 1	Arl1	P61211
	777	Protein WAVE-1;Wiskott-Aldrich syndrome protein family member 1	Wasf1;Wave1	Q8R5H6
	778	26S protease regulatory subunit 6B;26S proteasome AAA-ATPase subunit RPT3;CIP21;MB67-interacting protein;MIP224;Proteasome 26S subunit ATPase 4;Tat-binding protein 7	Psmc4;Tbp7	P54775
	779	Chromobox protein homolog 5;Heterochromatin protein 1 homolog alpha	Cbx5;Hp1a	Q61686
	780	Zyxin;Zyx protein	Zyx	Q62523
	781	Putative uncharacterized protein;Splicing factor 3b, subunit 2	mCG_19856;Sf3b2	Q3UJB0
	782	Aminoacylproline aminopeptidase;Cytosolic aminopeptidase P;Soluble aminopeptidase P;Xaa-Pro aminopeptidase 1;X-Pro aminopeptidase 1;X-prolyl aminopeptidase 1, soluble;Putative uncharacterized protein	Xpnpep1	Q6P1B1
	783	Nuclear matrix protein 200;Pre-mRNA-processing factor 19;PRP19/PSO4 homolog;Senescence evasion factor	Prp19;Prpf19;Snev	Q99KP6
	784	MCG11809;Putative uncharacterized protein Gm5093;60S ribosomal protein L11;Putative uncharacterized protein Gm7589;Ribosomal protein L11	Gm5093;mCG_11809;Rpl11;Gm7589;RP23-49E16.1-002	Q9CXW4
	785	SUMO-activating enzyme subunit 1;Ubiquitin-like 1-activating enzyme E1A	Aos1;Sae1;Sua1;Ubl1a1;Uble1a	Q9R1T2
	786	Transforming protein RhoA	Arha;Arha2;Rhoa	Q9QUI0
	787	60S ribosomal protein L12;MCG49189;Putative uncharacterized protein Gm4957	Rpl12;Gm4957;mCG_49189	P35979
	788	Leucine--tRNA ligase;Leucyl-tRNA synthetase, cytoplasmic	Lars	Q8BMJ2
	789	Putative uncharacterized protein;4-trimethylaminobutyraldehyde dehydrogenase;Aldehyde dehydrogenase family 9 member A1	Aldh9a1	Q9JLJ2
	790	Ras-related protein Rab-5A	Rab5a	Q9CQD1
	791	Putative uncharacterized protein;DnaJ homolog subfamily B member 10;mDj8	Dnajb10;Dnajb2	Q9QYI5
	792	Ras-related protein Rab-14;RAB14 protein variant;RAB14, member RAS oncogene family	Rab14;rab14;RP23-186B18.6-002	Q91V41
	793	Calmodulin-dependent calcineurin A subunit beta isoform;CAM-PRP catalytic subunit;Serine/threonine-protein phosphatase 2B catalytic subunit beta isoform	Calnb;Ppp3cb	P48453
	794	Neurofascin	Nfasc	Q810U3
	795	Phosphatase 2A inhibitor I2PP2A;Protein SET;Template-activating factor I;SET translocation	Set;RP23-261D24.1-004;RP23-261D24.1-003	Q9EQU5
	796	Mossy fiber terminal-associated vertebrate-specific presynaptic protein;Protein FAM79A;Tumor protein p63-regulated gene 1-like protein;Transformation related protein 63 regulated like	Fam79a;Mover;Tprg1l;Tprgl;RP23-254N4.13-005	Q9DBS2
	797	Palmitoyl-protein hydrolase 1;Palmitoyl-protein thioesterase 1	Ppt;Ppt1;RP23-232N16.2-004;RP23-232N16.2-003	O88531
	798	Glutathione S-transferase 5.7;Glutathione S-transferase A4;GST A4-4;GST class-alpha member 4	Gsta;Gsta4	P24472
	799	Lamin-B1	Lmnb1	P14733
	800	ATP-dependent RNA helicase DDX48;ATP-dependent RNA helicase eIF4A-3;DEAD box protein 48;Eukaryotic initiation factor 4A-III;Eukaryotic translation initiation factor 4A isoform 3;Putative uncharacterized protein Gm5580;Eukaryotic translation initiation factor 4A, isoform 3	Ddx48;Eif4a3;Gm5580;RP23-13O17.1-003	Q91VC3
	801	26S protease regulatory subunit 4;26S proteasome AAA-ATPase subunit RPT2;Proteasome 26S subunit ATPase 1	Psmc1	P62192
	802	Toll-interacting protein;Putative uncharacterized protein;Toll interacting protein;Toll interacting protein, isoform CRA_b	Tollip;RP23-118G3.1-003;mCG_133814;RP23-118G3.1-004	Q9QZ06
	803	Adapter-related protein complex 3 subunit delta-1;AP-3 complex subunit delta;AP-3 complex subunit delta-1;Delta-adaptin	Ap3d;Ap3d1	O54774
	804	Macropain chain Z;Multicatalytic endopeptidase complex chain Z;Proteasome subunit beta type-7;Proteasome subunit Z	Mmc14;Psmb7	P70195
	805	Adenosine 5-phosphotransferase;Adenosine kinase	Adk	P55264
	806	E3 ubiquitin-protein ligase NEDD4;Neural precursor cell expressed developmentally down-regulated protein 4	Kiaa0093;Nedd4;Nedd-4;Nedd4a	P46935
	807	Apolipoprotein E	Apoe	P08226
	808	Myristoylated alanine-rich C-kinase substrate	Macs;Marcks	P26645
	809	Aldehyde reductase;Aldose reductase	Akr1b1;Akr1b3;Aldor1;Aldr1	P45376
	810	Glutaredoxin-3;PKC-interacting cousin of thioredoxin;PKC-theta-interacting protein;Thioredoxin-like protein 2	Glrx3;Picot;Txnl2	Q9CQM9
	811	Esterase 10;Esterase D;S-formylglutathione hydrolase;Sid 478	Es10;Esd;Sid478	Q9R0P3
	812	COP9 homolog;COP9 signalosome complex subunit 8;JAB1-containing signalosome subunit 8	Cops8;Csn8	Q8VBV7
	813	Putative uncharacterized protein Clip1;CAP-Gly domain-containing linker protein 1;Restin;Putative uncharacterized protein	Clip1;Kiaa4046;Rsn	Q922J3
	814	Integrin-linked kinase-associated serine/threonine phosphatase 2C	Ilkap	Q8R0F6
	815	Calponin, acidic isoform;Calponin-3	Cnn3	Q9DAW9
	816	Probable threonyl-tRNA synthetase 2, cytoplasmic;Threonine--tRNA ligase;Threonyl-tRNA synthetase-like protein 2	Tarsl2	Q8BLY2
	817	Ubiquitin carboxyl-terminal hydrolase isozyme L5;Ubiquitin C-terminal hydrolase UCH37;Ubiquitin thioesterase L5	Uch37;Uchl5	Q9WUP7
	818	Anchorin CII;Annexin A5;Annexin V;Annexin-5;Calphobindin I;Endonexin II;Lipocortin V;Placental anticoagulant protein 4;Placental anticoagulant protein I;Thromboplastin inhibitor;Vascular anticoagulant-alpha	Anx5;Anxa5	P48036
	819	IRES-specific cellular trans-acting factor 45 kDa;Mpp1;Proliferation-associated protein 1;Proliferation-associated protein 2G4;Protein p38-2G4;Putative uncharacterized protein Pa2g4	Ebp1;Pa2g4;Plfap	P50580
	820	Mammalian lin-seven protein 3;Protein lin-7 homolog C;Vertebrate lin-7 homolog 3	Lin7c;Mals3;Veli3	O88952
	821	Asparaginase-like protein 1;L-asparaginase;L-asparagine amidohydrolase	Asrgl1	Q8C0M9
	822	Phosphatidylinositol transfer protein alpha isoform	Pitpn;Pitpna	P53810
	823	Elav-like generic protein;ELAV-like protein 1;Hu-antigen R;MelG	Elavl1;Elra;Hua	P70372
	824	Putative uncharacterized protein;60S ribosomal protein L14	Rpl14	Q9CR57
	825	26S proteasome non-ATPase regulatory subunit 14;26S proteasome regulatory subunit RPN11;MAD1	Pad1;Psmd14	O35593
	826	Complement C1q subcomponent subunit B;Complement component 1, q subcomponent, beta polypeptide;Putative uncharacterized protein	C1qb;RP23-357K18.2-001	P14106
	827	MKIAA0079 protein;SEC24 related gene family, member C (S. cerevisiae), isoform CRA_b	mCG_121333;mKIAA0079;Sec24c	G3X972
	828	ADP-ribosylation factor-like protein 10C;ADP-ribosylation factor-like protein 8B;Novel small G protein indispensable for equal chromosome segregation 1	Arl10c;Arl8b;Gie1	Q9CQW2
	829	Myosin-VI;Unconventional myosin-6	Myo6;Sv	E9Q174
	830	Heterogeneous nuclear ribonucleoprotein H;Heterogeneous nuclear ribonucleoprotein H2	Hnrnph2;Hnrph2	P70333
	831	Glutathione reductase, mitochondrial	Gr1;Gsr	P47791
	832	Mitochondrial import receptor subunit TOM34;Translocase of outer membrane 34 kDa subunit	Tomm34	Q9CYG7
	833	Rab-3-interacting molecule 3;Regulating synaptic membrane exocytosis protein 3;RIM3 gamma	Kiaa0237;Rims3	Q80U57
	834	Developmentally-regulated GTP-binding protein 2	Drg2	Q9QXB9
	835	Protein FAM49B	Fam49b	Q921M7
	836	Putative uncharacterized protein Ano2;Anoctamin-2;Transmembrane protein 16B;Anoctamin-1;Transmembrane protein 16A	Ano2;Tmem16b;Ano1;Tmem16a	P70451
	837	60S ribosomal protein L5;Putative uncharacterized protein Rpl5	Rpl5	P47962
	838	CW17;Mammalian branch point-binding protein;Splicing factor 1;Transcription factor ZFM1;Zinc finger gene in MEN1 locus;Zinc finger protein 162;Putative uncharacterized protein Sf1	Sf1;Zfm1;Zfp162	Q64213
	839	cAMP-dependent protein kinase type II-beta regulatory subunit	Prkar2b	P31324
	840	C-1-tetrahydrofolate synthase, cytoplasmic;Formyltetrahydrofolate synthetase;Methenyltetrahydrofolate cyclohydrolase;Methylenetetrahydrofolate dehydrogenase;Putative uncharacterized protein	Mthfd1	Q922D8
	841	40S ribosomal protein S14;Putative uncharacterized protein Gm5805;Putative uncharacterized protein Rps14	Rps14;Gm5805	P62264
	842	Fibronectin type III and SPRY domain-containing protein 1	Fsd1	Q7TPM6
	843	Adapter protein containing PH domain, PTB domain and leucine zipper motif 1;DCC-interacting protein 13-alpha	Appl1;Dip13a;Kiaa1428	Q8K3H0
	844	DnaJ homolog subfamily B member 4	Dnajb4	Q9D832
	845	Acidic leucine-rich nuclear phosphoprotein 32 family member B;Proliferation-related acidic leucine-rich protein PAL31	Anp32b;Pal31	Q9EST5
	846	Organic solute carrier protein 1 isoform;Protein OSCP1	Oscp1;OSCP1	Q8BHW2
	847	Sorcin	Sri	Q6P069
	848	ESCRT-I complex subunit VPS37A;Vacuolar protein sorting-associated protein 37A	Vps37a	Q8CHS8
	849	40S ribosomal protein S26	Rps26	P62855
	850	MKIAA4216 protein;Oncogenic protein-associated protein E6-AP;Ubiquitin-protein ligase E3A	mKIAA4216;Ube3a	O08759
	851	Adenosine monophosphate deaminase 2 (Isoform L);Adenosine monophosphate deaminase 2 (Isoform L), isoform CRA_a;AMP deaminase 2;AMP deaminase isoform L	Ampd2;mCG_4058;RP23-89M15.1-003	Q9DBT5
	852	Glyoxylate reductase/hydroxypyruvate reductase	Glxr;Grhpr	Q91Z53
	853	eIF-2B GDP-GTP exchange factor subunit alpha;Translation initiation factor eIF-2B subunit alpha;Putative uncharacterized protein Eif2b1	Eif2b1	Q99LC8
	854	Protein FAM164A	Fam164a	Q8BJH1
	855	Dip2c protein	Dip2c	E9PWR4
	856	DnaJ homolog subfamily B member 1;Heat shock 40 kDa protein 1;Putative uncharacterized protein	Dnajb1;Hsp40;Hspf1	Q9QYJ3
	857	60S ribosomal protein L23	Rpl23	P62830
	858	Uridine kinase;Cytidine monophosphokinase 1;Uridine monophosphokinase 1;Uridine-cytidine kinase 1	RP23-161B9.4-001;Uck1;Umpk	P52623
	859	Arf-GAP with GTPase, ANK repeat and PH domain-containing protein 3;Centaurin-gamma-3;CRAM-associated GTPase;MR1-interacting protein	Agap3;Centg3	Q8VHH5
	860	ZW10 interactor;ZW10-interacting protein 1	D10Ertd749e;Zwint	Q9CQU5
	861	Placental thrombin inhibitor;Proteinase inhibitor 6;Serpin B6	Serpinb6;Serpinb6a;Spi3	Q60854
	862	40S ribosomal protein S20	Rps20	P60867
	863	Uncharacterized protein C1orf93 homolog		Q9DB60
	864	Coiled-coil domain-containing protein 128;KLRAQ motif-containing protein 1	Ccdc128;Klraq1	Q3TDD9
	865	Putative uncharacterized protein;Ras-binding protein DA-Raf;V-raf murine sarcoma 3611 viral oncogene homolog;Proto-oncogene A-Raf;Serine/threonine-protein kinase A-Raf	Araf;RP23-132C19.1-004;A-raf;Araf1;RP23-132C19.1-007	P04627
	866	F-box only protein 2	Fbx2;Fbxo2	Q80UW2
	867	HECT, UBA and WWE domain containing 1;E3 ubiquitin-protein ligase HUWE1;E3Histone;HECT, UBA and WWE domain-containing protein 1;Upstream regulatory element-binding protein 1	Huwe1;RP23-211L10.4-002;Kiaa0312;Ureb1	Q7TMY8
	868	Hsp90 chaperone protein kinase-targeting subunit;Hsp90 co-chaperone Cdc37;p50Cdc37	Cdc37	Q61081
	869	Inosine triphosphate pyrophosphatase	Itpa	Q9D892
	870	1-phosphatidylinositol-5-phosphate 4-kinase 2-beta;Diphosphoinositide kinase 2-beta;Phosphatidylinositol-5-phosphate 4-kinase type II beta;Phosphatidylinositol-5-phosphate 4-kinase type-2 beta;PtdIns(5)P-4-kinase isoform 2-beta	Pip4k2b;Pip5k2b	Q80XI4
	871	Glyoxalase domain-containing protein 4	Glod4	Q9CPV4
	872	Plakophilin-1	Pkp1	P97350
	873	Phosphoethanolamine/phosphocholine phosphatase	Phospho1	Q8R2H9
	874	Delayed early response protein 6;Glycosylation-inhibiting factor;L-dopachrome isomerase;L-dopachrome tautomerase;Macrophage migration inhibitory factor;Phenylpyruvate tautomerase	Mif	P34884
	875	Importin-7;Ran-binding protein 7	Ipo7;Ranbp7	Q9EPL8
	876	Gbeta5;Guanine nucleotide-binding protein subunit beta-5;Transducin beta chain 5	Gnb5	P62881
	877	Enoyl-CoA hydratase 1;Enoyl-CoA hydratase, mitochondrial;Short-chain enoyl-CoA hydratase	Echs1	Q8BH95
	878	100 kDa coactivator;p100 co-activator;Staphylococcal nuclease domain-containing protein 1;Putative uncharacterized protein	Snd1;AL033314	Q78PY7
	879	Brain sulfotransferase-like protein;Nervous system sulfotransferase;Sulfotransferase 4A1	Sult4a1;Sultx3	P63046
	880	DNA-binding p52/p100 complex, 100 kDa subunit;Polypyrimidine tract-binding protein-associated-splicing factor;Splicing factor, proline- and glutamine-rich	Sfpq	Q8VIJ6
	881	Axin interaction partner and dorsalization antagonist;Axin interactor, dorsalization-associated protein	Aida	Q8C4Q6
	882	Putative uncharacterized protein;Mob1 homolog 1A;Mps one binder kinase activator-like 1A;Mob1 homolog 1B;Mps one binder kinase activator-like 1B	Mobkl1a;Mobk1b;Mobkl1b	Q8BPB0
	883	DEAD (Asp-Glu-Ala-Asp) box polypeptide 17, isoform CRA_a;Putative uncharacterized protein;DEAD box protein 17;Probable ATP-dependent RNA helicase DDX17	Ddx17;mCG_13126	Q501J6
	884	E3 ubiquitin-protein ligase UBR4;N-recognin-4;p600;Zinc finger UBR1-type protein 1	Kiaa0462;Ubr4;Zubr1	A2AN08
	885	E3 ubiquitin-protein ligase TRIM32;Tripartite motif-containing protein 32;Tripartite motif protein 32	Trim32;3632413A11Rik;RP23-468K2.1-004;RP23-468K2.1-003	Q8CH72
	886	Phosphatase and actin regulator 1	Phactr1	Q2M3X8
	887	EF hand domain containing 2;Efhd2 protein;Putative uncharacterized protein;EF-hand domain-containing protein D2;Swiprosin-1	Efhd2;RP23-423G13.3-001;Sws1	Q9D8Y0
	888	Ras-related protein Rab-1A;YPT1-related protein;Putative uncharacterized protein Rab1	Rab1;Rab1A	P62821
	889	RasGAP-activating-like protein 1	Rasal;Rasal1	Q9Z268
	890	Glycerol-3-phosphate dehydrogenase [NAD+], cytoplasmic	Gdc1;Gdc-1;Gpd1;Kiaa4010	P13707
	891	APG16-like 1;Autophagy-related protein 16-1;Putative uncharacterized protein Atg16l1	Apg16l;Atg16l1	Q8C0J2
	892	Nap1l4 protein;Nucleosome assembly protein 1-like 4, isoform CRA_b;Nucleosome assembly protein 1-like 4	mCG_129001;Nap1l4	Q78ZA7
	893	Low molecular mass protein 3;Macropain beta chain;Multicatalytic endopeptidase complex beta chain;Proteasome chain 3;Proteasome subunit beta type-4	Lmp3;Psmb4	P99026
	894	Alcohol dehydrogenase 2;Alcohol dehydrogenase 5;Alcohol dehydrogenase B2;Alcohol dehydrogenase class-3;Alcohol dehydrogenase class-III;Glutathione-dependent formaldehyde dehydrogenase;S-(hydroxymethyl)glutathione dehydrogenase	Adh2;Adh-2;Adh5	P28474
	895	G protein pathway suppressor 1;COP9 signalosome complex subunit 1;JAB1-containing signalosome subunit 1;MCG2137, isoform CRA_a	Gps1;Cops1;Csn1;mCG_2137;RP23-99M13.4-001	Q99LD4
	896	[Protein ADP-ribosylarginine] hydrolase;ADP-ribose-L-arginine cleaving enzyme	Adprh;Arh1	P54923
	897	Heterogeneous nuclear ribonucleoprotein U-like protein 1	Hnrnpul1;Hnrpul1	Q8VDM6
	898	HEAT repeat-containing protein 5B	Heatr5b;Kiaa1414	Q8C547
	899	Acyl-protein thioesterase 2;Lysophospholipase 2;Lysophospholipase II	Lypla2	Q9WTL7
	900	Putative uncharacterized protein Gm4963;40S ribosomal protein S25	Gm4963;Rps25	P62852
	901	Tumor protein D52-like 2;Tumor protein D54;Putative uncharacterized protein;Tumor protein D52-like 2, isoform CRA_c;Tumor protein D52-like 2, isoform CRA_d;Tumor protein D52-like 2, isoform CRA_a	RP23-33L3.2-009;Tpd52l2;mCG_23059;RP23-33L3.2-002;RP23-33L3.2-004;RP23-33L3.2-003	Q9CYZ2
	902	Casein kinase II subunit beta;Phosvitin	Ck2n;Csnk2b	P67871
	903	Ataxin-10;Brain protein E46;Spinocerebellar ataxia type 10 protein homolog	Atxn10;Sca10	P28658
	904	Uncharacterized protein C1orf198 homolog		Q8C3W1
	905	Archain;Coatomer subunit delta;Delta-coat protein	Arcn1;Copd	Q5XJY5
	906	3(2),5-bisphosphate nucleotidase 1;Bisphosphate 3-nucleotidase 1;PAP-inositol-1,4-phosphatase;Putative uncharacterized protein Bpnt1	Bpnt1	Q9Z0S1
	907	Serine/threonine-protein kinase 24;Serine/threonine-protein kinase 25;Ste20-like kinase;Sterile 20/oxidant stress-response kinase 1;Mammalian STE20-like protein kinase 4;Serine/threonine-protein kinase MST4;STE20-like kinase MST4;Novel protein containing a protein kinase domain;Putative uncharacterized protein Stk25	Stk24;Sok1;Stk25;Mst4;2610018G03Rik;RP23-245F8.1;RP23-245F8.1-002	Q99KH8
	908	Putative uncharacterized protein Gm5451;60S ribosomal protein L9;Putative uncharacterized protein Rpl9	Gm5451;Rpl9	P51410
	909	Brain protein DN38;NAP-1-related protein;Nucleosome assembly protein 1-like 1;Nucleosome assembly protein 1-like 1, isoform CRA_b;Putative uncharacterized protein	Nap1l1;Nrp;mCG_21331	P28656
	910	Ras-related protein Ral-A	Ral;Rala;Ral-a	P63321
	911	Bullous pemphigoid antigen 1;Dystonia musculorum protein;Hemidesmosomal plaque protein;Microtubule actin cross-linking factor 2	Bpag1;Dst;Macf2	Q91ZU6
	912	Myelodysplasia-myeloid leukemia factor 2;Myeloid leukemia factor 2	Mlf2	Q99KX1
	913	UPF0363 protein C7orf20 homolog;Putative uncharacterized protein Get4	Get4	Q9D1H7
	914	Coiled-coil domain-containing protein 10;FSD1 N-terminal-like protein;FSD1-like protein;Novel protein similar to fibronectin type 3 and SPRY domain containing 1 FSD1 (Homo sapiens)	Ccdc10;Csdufd1;Fsd1l;Fsd1nl;OTTMUSG00000007002;RP23-20E10.3-001	Q8BYN5
	915	Leucine-zipper-containing LZF;Protein rogdi homolog	Lzf;Rogdi	Q3TDK6
	916	Golgi reassembly-stacking protein 2;Golgi reassembly-stacking protein of 55 kDa;Golgi reassembly stacking protein 2;Golgi reassembly stacking protein 2, isoform CRA_d;Golgi reassembly stacking protein 2, isoform CRA_c	Gorasp2;mCG_12970;RP23-428O15.1-002;RP23-428O15.1-003;RP23-428O15.1-006	Q99JX3
	917	Dual specificity mitogen-activated protein kinase kinase 6;MAPK/ERK kinase 6;SAPKK3;Mitogen activated protein kinase kinase 6	Map2k6;Prkmk6;Sapkk3;RP23-162E10.1-003	P70236
	918	Alpha-SGT;Small glutamine-rich tetratricopeptide repeat-containing protein alpha	Sgt;Sgta	Q8BJU0
	919	Focal adhesion kinase 1;pp125FAK;Protein-tyrosine kinase 2	Fadk;Fak;Fak1;Kiaa4203;Ptk2	P34152
	920	Never in mitosis A-related kinase 7;Serine/threonine-protein kinase Nek7;Putative uncharacterized protein;Never in mitosis A-related kinase 6;Serine/threonine-protein kinase Nek6;NIMA (Never in mitosis gene a)-related expressed	Nek7;Nek6;RP23-42H18.3-002	Q9ES74
	921	Charged multivesicular body protein 1a;Chromatin-modifying protein 1a	Chmp1;Chmp1a;Pcoln3	Q921W0
	922	Protein phosphatase T;Serine/threonine-protein phosphatase 5	Ppp5c	Q60676
	923	Ras-related protein Rab-6B	D9Bwg0185e;Rab6b	P61294
	924	Elongator complex protein 2;STAT3-interacting protein 1	Elp2;Statip1	Q91WG4
	925	COP9 signalosome complex subunit 6;JAB1-containing signalosome subunit 6;Putative uncharacterized protein Cops6	Cops6;Csn6	O88545
	926	Protein linking IAP with cytoskeleton 1;Ubiquilin-1	Plic1;Ubqln1	Q8R317
	927	COP9 signalosome complex subunit 4;JAB1-containing signalosome subunit 4;Putative uncharacterized protein Cops4	Cops4;Csn4	O88544
	928	49 kDa TATA box-binding protein-interacting protein;DNA helicase p50;Pontin 52;RuvB-like 1;TIP49a	Ruvbl1;Tip49;Tip49a	P60122
	929	eIF3 p42;eIF3 p44;eIF-3-delta;Eukaryotic translation initiation factor 3 RNA-binding subunit;Eukaryotic translation initiation factor 3 subunit 4;Eukaryotic translation initiation factor 3 subunit G	Eif3g;Eif3p42;Eif3s4	Q9Z1D1
	930	COP9 signalosome complex subunit 3;JAB1-containing signalosome subunit 3;Putative uncharacterized protein;Putative uncharacterized protein Cops3	Cops3;Csn3	O88543
	931	Clavesin-2;Retinaldehyde-binding protein 1-like 2	Clvs2;Rlbp1l2	Q8BG92
	932	Phosphoribosyl pyrophosphate synthase II;Ribose-phosphate pyrophosphokinase 2	Prps2	Q9CS42
	933	Abelson helper integration site 1 protein;Jouberin	Ahi1	Q8K3E5
	934	Heterogeneous nuclear ribonucleoprotein A1;Putative uncharacterized protein;HDP-1;Helix-destabilizing protein;hnRNP core protein A1;Single-strand-binding protein;Topoisomerase-inhibitor suppressed	Hnrnpa1;Hnrpa1;Fli-2;Tis	P49312
	935	52 kDa FK506-binding protein;59 kDa immunophilin;FK506-binding protein 4;FKBP59;HSP-binding immunophilin;Immunophilin FKBP52;Peptidyl-prolyl cis-trans isomerase FKBP4;Peptidyl-prolyl cis-trans isomerase FKBP4, N-terminally processed;Rotamase	Fkbp4;Fkpb52	P30416
	936	CF-1 64 kDa subunit;Cleavage stimulation factor 64 kDa subunit;Cleavage stimulation factor subunit 2;AlphaCstF-64 variant 4;Cleavage stimulation factor, 3 pre-RNA subunit 2	Cstf2;RP23-182N4.2-002;RP23-182N4.2-005	Q8BIQ5
	937	Lipophilin;Myelin proteolipid protein	Plp;Plp1	P60202
	938	Aldehyde dehydrogenase family 5 member A1;NAD(+)-dependent succinic semialdehyde dehydrogenase;Succinate-semialdehyde dehydrogenase, mitochondrial	Aldh5a1	Q8BWF0
	939	Actin-like protein 3B;Actin-related protein 3B;ARP3-beta	Actr3b	Q641P0
	940	ATP synthase subunit alpha, mitochondrial;ATP synthase, H+ transporting, mitochondrial F1 complex, alpha subunit, isoform 1, isoform CRA_e;Putative uncharacterized protein Atp5a1	Atp5a1;mCG_18273	Q03265
	941	Heterogeneous nuclear ribonucleoprotein L	Hnrnpl;Hnrpl	Q8R081
	942	Misshapen-like kinase 1 (Zebrafish);GCK family kinase MiNK;MAPK/ERK kinase kinase kinase 6;Misshapen/NIK-related kinase;Misshapen-like kinase 1;Mitogen-activated protein kinase kinase kinase kinase 6;Tnik protein;TRAF2 and NCK interacting kinase;Traf2 and NCK-interacting protein kinase;HPK/GCK-like kinase HGK;MAPK/ERK kinase kinase kinase 4;Mitogen-activated protein kinase kinase kinase kinase 4;…	DN-183N8.7-006;Mink1;RP23-122P1.6-006;DN-183N8.7-003;RP23-122P1.6-003;Map4k6;Mink;Tnik;Kiaa0551;Map4k4;Nik	Q9JM52
	943	Protein PRRC1	Prrc1	Q3UPH1
	944	Protein-tyrosine phosphatase SYP;SH-PTP2;Tyrosine-protein phosphatase non-receptor type 11	Ptpn11	P35235
	945	Pre-mRNA-processing-splicing factor 8;Splicing factor Prp8;Pre-mRNA processing factor 8	Prp8;Prpf8;RP23-384C18.4-004	Q99PV0
	946	Adenylosuccinate synthetase isozyme 2;Adenylosuccinate synthetase, acidic isozyme;Adenylosuccinate synthetase, non-muscle isozyme;IMP--aspartate ligase 2	Adss;Adss2	P46664
	947	Histone H2A type 1;Histone H2A type 3;Histone H2A type 1-F;Histone H2A type 1-K;Histone H2A.J;Histone H2A type 1-H;Histone H2A.x	Hist1h2ab;Hist1h2ac;Hist1h2ad;Hist1h2ae;Hist1h2ag;Hist1h2ai;Hist1h2an;Hist1h2ao;Hist3h2a;Hist1h2af;Hist1h2ak;H2afj;Hist1h2ah;H2a.x;H2afx;H2ax;Hist5-2ax	P22752
	948	Elongin 18 kDa subunit;Elongin-B;RNA polymerase II transcription factor SIII subunit B;SIII p18;Transcription elongation factor B polypeptide 2	Tceb2	P62869
	949	62 kDa nucleoporin;Nuclear pore glycoprotein p62;Nucleoporin Nup62	Nup62	Q63850
	950	Calcium-activated neutral proteinase small subunit;Calcium-dependent protease small subunit;Calcium-dependent protease small subunit 1;Calpain regulatory subunit;Calpain small subunit 1;Putative uncharacterized protein Capns1	Capn4;Capns1	O88456
	951	40S ribosomal protein S15a;MCG50271;Putative uncharacterized protein Gm5623;Putative uncharacterized protein Gm7263;Putative uncharacterized protein Rps15a	Rps15a;Gm5623;mCG_50271;Gm7263	P62245
	952	Parkinson disease 7 domain-containing protein 1	Pddc1	Q8BFQ8
	953	D-tyrosyl-tRNA(Tyr) deacylase 1	Dtd1;Hars2	Q9DD18
	954	bNOS;Constitutive NOS;NC-NOS;Neuronal NOS;Nitric oxide synthase, brain;NOS type I	Nos1	Q9Z0J4
	955	WD repeat-containing protein 54;Putative uncharacterized protein Wdr54	D3Mm3e;Wdr54	Q9R0D8
	956	Zinc finger FYVE domain-containing protein 1	Zfyve1	Q810J8
	957	Developmentally-regulated GTP-binding protein 1;Neural precursor cell expressed developmentally down-regulated protein 3	Drg;Drg1;Nedd3;Nedd-3	P32233
	958	Synbindin;Trafficking protein particle complex subunit 4;TRS23 homolog;Putative uncharacterized protein	Sbdn;Trappc4	Q9ES56
	959	Deubiquitinating protein VCIP135;Valosin-containing protein p97/p47 complex-interacting protein 1;Valosin-containing protein p97/p47 complex-interacting protein p135	Vcip135;Vcpip1	Q8CDG3
	960	Tyrosyl-tRNA synthetase;Tyrosyl--tRNA ligase;Tyrosyl-tRNA synthetase, cytoplasmic	RP23-284L6.6-001;Yars	Q91WQ3
	961	Endogenous carboxypeptidase inhibitor;Latexin;Tissue carboxypeptidase inhibitor	Lxn	P70202
	962	Branched-chain-amino-acid aminotransferase;Branched-chain-amino-acid aminotransferase, cytosolic;Protein ECA39;Branched chain aminotransferase 1, cytosolic	Bcat1;Eca39;RP24-347A16.1-004	P24288
	963	Sorting nexin-32;Sorting nexin-6B	Snx32;Snx6b	Q80ZJ7
	964	ADP-ribosylation factor 6	Arf6	P62331
	965	40S ribosomal protein S27;40S ribosomal protein S27-like	Rps27;Rps27l	Q6ZWU9
	966	Charged multivesicular body protein 2a;Chromatin-modifying protein 2a;Vacuolar protein sorting-associated protein 2	Chmp2a	Q9DB34
	967	Eukaryotic translation initiation factor 3 subunit M;PCI domain-containing protein 1;Eukaryotic translation initiation factor 3, subunit M	Eif3m;Pcid1;RP24-297H17.12-004	Q99JX4
	968	Inorganic pyrophosphatase;Pyrophosphate phospho-hydrolase	Pp;Ppa1;Pyp	Q9D819
	969	MCG121875;Putative uncharacterized protein Gm5044;MCG18601;Putative uncharacterized protein Gm6347;Putative uncharacterized protein Gm5459;Putative uncharacterized protein Gm16477;60S ribosomal protein L7a;Surfeit locus protein 3	Gm5044;mCG_121875;Gm6347;mCG_18601;Gm5459;Gm16477;Rpl7a;Surf3;Surf-3	F6TJZ4
	970	SEC23-interacting protein	Sec23ip	Q6NZC7
	971	Elongation factor 1-beta	Eef1b;Eef1b2	O70251
	972	40S ribosomal protein S13;Rps13 protein	Rps13	P62301
	973	Putative uncharacterized protein Gm16409;MCG22088;Putative uncharacterized protein ENSMUSP00000073830;40S ribosomal protein S6;Phosphoprotein NP33	Gm16409;mCG_22088;Rps6	P62754
	974	Coated vesicle-associated kinase of 104 kDa;SCY1-like protein 2	Cvak104;D10Ertd802e;Scyl2	Q8CFE4
	975	Superoxide dismutase [Cu-Zn]	Sod1	P08228
	976	Dual specificity phosphatase T-DSP4;Dual specificity phosphatase VH1;Dual specificity protein phosphatase 12;T-DSP4 splice variant	Dusp12	Q9D0T2
	977	Kelch-like protein 2	Klhl2	Q8JZP3
	978	Target of Myb-like protein 2;TOM1-like protein 2;Target of myb1-like 2 (Chicken)	Tom1l2;RP23-456O18.4-008;RP23-456O18.4-009	Q5SRX1
	979	Actin-associated protein p27;Smooth muscle protein 22-alpha;Transgelin	Sm22;Sm22a;Tagln	P37804
	980	Lambda-crystallin homolog;L-gulonate 3-dehydrogenase;Putative uncharacterized protein	Cry;Cryl1	Q99KP3
	981	Heat shock 70 kDa protein 1;Heat shock 70 kDa protein 1B;Heat shock 70 kDa protein 1A;Heat shock 70 kDa protein 3;Hsp68	Hcp70.1;Hsp70-1;Hsp70a1;Hspa1;Hspa1b;Hsp70-3;Hsp70A1;Hspa1a	P17879
	982	UBX domain-containing protein 1;UBX domain-containing protein 6	Ubxd1;Ubxdc2;Ubxn6	Q99PL6
	983	Glutathione S-transferase theta-1;GST class-theta-1;Glutathione S-transferase, theta 1;Glutathione S-transferase, theta 1, isoform CRA_c;Glutathione S-transferase, theta 1, isoform CRA_a;Putative uncharacterized protein Gstt1	Gstt1;mCG_141183	Q64471
	984	Sperm-associated antigen 7	Spag7	Q7TNE3
	985	Aldehyde dehydrogenase family 1 member A1;Aldehyde dehydrogenase, cytosolic;ALDH-E1;ALHDII;Retinal dehydrogenase 1;Aldehyde dehydrogenase family 1 member A7;Aldehyde dehydrogenase phenobarbital-inducible;Aldehyde dehydrogenase, cytosolic 1;ALDH class 1	Ahd2;Ahd-2;Aldh1;Aldh1a1;Aldh1a7;Aldh-pb	P24549
	986	Acetoacetyl-CoA thiolase;Acetyl-CoA acetyltransferase, mitochondrial	Acat1	Q8QZT1
	987	Alanyl-tRNA synthetase domain containing 1;Alanyl-tRNA deacylase alaX;Alanyl-tRNA editing protein Aarsd1;Alanyl-tRNA synthetase domain-containing protein 1	Aarsd1;RP23-124N11.1-001;RP23-124N11.1-002;Alax	Q3THG9
	988	ATP synthase subunit beta, mitochondrial	Atp5b	P56480
	989	Coronin, actin binding protein 2A;Coronin-2A	Coro2a;RP23-117B19.6-002	Q8C0P5
	990	ESCRT-II complex subunit VPS22;Vacuolar-sorting protein SNF8;SNF8, ESCRT-II complex subunit, homolog (S. cerevisiae)	D11Moh34;Snf8;RP23-235J5.2-005	Q9CZ28
	991	Squamous cell carcinoma antigen recognized by T-cells 3;Tumor-rejection antigen SART3	Kiaa0156;Sart3	Q9JLI8
	992	Ras-related protein Krev-1;Ras-related protein Rap-1A;GTP-binding protein smg p21B;Ras-related protein Rap-1b	Krev-1;Rap1a;Rap1b	P62835
	993	DCS-1;Hint-related 7meGMP-directed hydrolase;Histidine triad protein member 5;Scavenger mRNA-decapping enzyme DcpS;Putative uncharacterized protein	Dcps;Dcs1;Hint5	Q9DAR7
	994	p47 protein;RuvB-like 2;Putative uncharacterized protein Ruvbl2	Ruvbl2	Q9WTM5
	995	Coiled-coil domain-containing protein 25	Ccdc25	Q78PG9
	996	Synaptogyrin-1	Syngr1	O55100
	997	eIF-3 p48;Eukaryotic translation initiation factor 3 subunit 6;Eukaryotic translation initiation factor 3 subunit E;Mammary tumor-associated protein INT-6;MMTV integration site 6;Viral integration site protein INT-6	Eif3e;Eif3s6;Int6	P60229
	998	Adenine nucleotide translocator 1;ADP,ATP carrier protein 1;ADP,ATP carrier protein, heart/skeletal muscle isoform T1;ADP/ATP translocase 1;mANC1;Solute carrier family 25 member 4	Anc1;Ant1;Slc25a4	P48962
	999	Programmed cell death protein 10;TF-1 cell apoptosis-related protein 15	Pdcd10;Tfar15	Q8VE70
	1000	RING finger protein 22;RING finger protein HAC1;Tripartite motif-containing protein 3;Putative uncharacterized protein	Hac1;Rnf22;Trim3	Q9R1R2
	1001	Distinct subgroup of the Ras family member 1;GTP-binding protein Di-Ras1;Small GTP-binding tumor suppressor 1	Diras1;Gbts1	Q91Z61
	1002	Putative uncharacterized protein Mpst;Putative uncharacterized protein;3-mercaptopyruvate sulfurtransferase	Mpst	Q99J99
	1003	60S ribosomal protein L31;MCG49033;Putative uncharacterized protein Gm16382	Rpl31;Gm16382;mCG_49033	P62900
	1004	Sm protein F;Small nuclear ribonucleoprotein F	Snrpf	P62307
	1005	Diaphorase-1;NADH-cytochrome b5 reductase 3;NADH-cytochrome b5 reductase 3 membrane-bound form;NADH-cytochrome b5 reductase 3 soluble form	Cyb5r3;Dia1	Q9DCN2
	1006	Sorting nexin-2	Snx2	Q9CWK8
	1007	Dynein light chain roadblock-type 1;Dynein light chain 2A, cytoplasmic	Dynlrb1;RP23-87L24.3-003;Dncl2a;Dnlc2a	P62627
	1008	Heterogeneous nuclear ribonucleoprotein M	Hnrnpm;Hnrpm;RP24-225N8.1-003;RP24-225N8.1-004	Q9D0E1
	1009			E9Q5M6
	1010	KRAB-A-interacting protein;KRIP-1;Transcription intermediary factor 1-beta;Tripartite motif-containing protein 28	Krip1;Tif1b;Trim28	Q62318
	1011	Beta-hexosaminidase;Beta-N-acetylhexosaminidase;Bifunctional protein NCOAT;Hexosaminidase C;Histone acetyltransferase;Meningioma-expressed antigen 5;N-acetyl-beta-D-glucosaminidase;N-acetyl-beta-glucosaminidase;Nuclear cytoplasmic O-GlcNAcase and acetyltransferase;O-GlcNAcase	Hexc;Kiaa0679;Mgea5	Q9EQQ9
	1012	Ras-related protein Rab-5B	Rab5b	P61021
	1013	Myelin A1 protein;Myelin basic protein	Mbp;Shi	P04370
	1014	Putative uncharacterized protein ENSMUSP00000072197;Tropomyosin 3, gamma;Putative uncharacterized protein;Putative uncharacterized protein Tpm3	Tpm3	P21107
	1015	Putative uncharacterized protein	Cdc42	Q3UL78
	1016	21 kDa STOP-like protein;MAP6 domain-containing protein 1	Map6d1	Q14BB9
	1017	Charged multivesicular body protein 6;Chromatin-modifying protein 6;Chromatin modifying protein 6	Chmp6;RP24-225K18.4-002	P0C0A3
	1018	CTP:phosphoethanolamine cytidylyltransferase;Ethanolamine-phosphate cytidylyltransferase;Phosphorylethanolamine transferase;Phosphate cytidylyltransferase 2, ethanolamine;Phosphate cytidylyltransferase 2, ethanolamine, isoform CRA_b	Pcyt2;mCG_2151;RP23-84C12.6-002	Q922E4
	1019	MCG123716;Putative uncharacterized protein Gm10247;60S ribosomal protein L35a	Gm10247;mCG_123716;Rpl35a	O55142
	1020	Nucleolysin TIAR;TIA-1-related protein;Tial1 cytotoxic granule-associated RNA binding protein-like 1, isoform CRA_a;Tial1 protein;Nucleolysin TIA-1;RNA-binding protein TIA-1;Putative uncharacterized protein Tia1;Tia1 protein	Tial1;mCG_21017;Tia;Tia1	P70318
	1021	Adenosine 5-monophosphoramidase;Histidine triad nucleotide-binding protein 1;Protein kinase C inhibitor 1;Protein kinase C-interacting protein 1;Histidine triad nucleotide binding protein	Hint;Hint1;Pkci;Pkci1;Prkcnh1;RP24-84L18.1-002	P70349
	1022	COP9 signalosome complex subunit 7a;JAB1-containing signalosome subunit 7a;Putative uncharacterized protein Cops7a	Cops7a;Csn7a	Q9CZ04
	1023	FtsJ methyltransferase domain-containing protein 2;S-adenosyl-L-methionine-dependent methyltransferase FTSJD2	Ftsjd2;Kiaa0082	Q9DBC3
	1024	YTH domain family protein 3;YTH domain family 1;YTH domain family 1, isoform CRA_a;Putative uncharacterized protein;YTH domain family 2;Dermatomyositis associated with cancer putative autoantigen 1 homolog;YTH domain family protein 1	Ythdf3;mCG_6742;RP23-359C15.7-002;Ythdf1;mCG_118848;RP23-127O5.1-001;Ythdf2	Q8BYK6
	1025	Proteasome-associated protein ECM29 homolog;Novel protein containing 10 HEAT domains	Ecm29;Kiaa0368;AI314180;RP23-211P15.1;RP23-211P15.1-004	Q6PDI5
	1026	Plastin 3 (T-isoform);Plastin-3;T-plastin	Pls3;RP23-162M7.1-005	Q99K51
	1027	Epiplakin	Eppk1	Q8R0W0
	1028	MKIAA0118 protein;Rab-12;Ras-related protein Rab-21	mKIAA0118;Rab21	P35282
	1029	UBX domain-containing protein 2A;UBX domain-containing protein 4	Ubxd4;Ubxn2a	Q99KJ0
	1030	Protein FAM81A	Fam81a	Q3UXZ6
	1031	Biliverdin reductase A;Biliverdin-IX alpha-reductase	Blvra;RP23-26A12.2-004;RP23-26A12.2-003;RP23-26A12.2-005	Q9CY64
	1032	Complement component 1, q subcomponent, C chain;Complement C1q subcomponent subunit C	C1qc;C1qg;RP23-357K18.1-001	Q02105
	1033	WD repeat-containing protein 13	Wdr13	Q91V09
	1034	Glutamine-rich protein 1	Qrich1	Q3UA37
	1035	Putative uncharacterized protein Arl6;ADP-ribosylation factor-like protein 6	Arl6	O88848
	1036	Phosphotyrosyl phosphatase activator;PP2A, subunit B, PR53 isoform;Serine/threonine-protein phosphatase 2A activator;Serine/threonine-protein phosphatase 2A regulatory subunit 4;Serine/threonine-protein phosphatase 2A regulatory subunit B;Protein phosphatase 2A regulatory subunit B (PR 53)	Ppp2r4;Ptpa;RP23-399D3.1-002;RP23-399D3.1-003	P58389
	1037	Putative hydroxypyruvate isomerase	Hyi	Q8R1F5
	1038	Adapter protein GRB2;Growth factor receptor-bound protein 2;SH2/SH3 adapter GRB2;Growth factor receptor bound protein 2	Grb2;RP23-28I4.1-004	Q60631
	1039	Putative uncharacterized protein	Hnrnpa0;Hnrpa0;Klhl3	Q9CX86
	1040	Aminoacyl tRNA synthase complex-interacting multifunctional protein 2;Multisynthase complex auxiliary component p38;Protein JTV-1;JTV1 gene	Aimp2;Jtv1	Q8R010
	1041	Aflatoxin B1 aldehyde reductase member 2;Succinic semialdehyde reductase	Afar;Akr7a2;Akr7a5	Q8CG76
	1042	Serine/threonine-protein kinase 39;STE20/SPS1-related proline-alanine-rich protein kinase	Spak;Stk39	Q9Z1W9
	1043	Adenylate kinase isoenzyme 1;ATP-AMP transphosphorylase 1;Myokinase	Ak1	Q9R0Y5
	1044	Deubiquitinating enzyme 15;Ubiquitin carboxyl-terminal hydrolase 15;Ubiquitin thioesterase 15;Ubiquitin-specific-processing protease 15;Ubiquitin carboxyl-terminal hydrolase;Deubiquitinating enzyme 4;Ubiquitin carboxyl-terminal hydrolase 4;Ubiquitin thioesterase 4;Ubiquitin-specific-processing protease 4;Ubiquitous nuclear protein;Deubiquitinating enzyme 11;Ubiquitin carboxyl-terminal hydrolase 1…	Usp15;Unp;Usp4;Usp11	Q8R5H1
	1045	Coactosin-like protein	Clp;Cotl1	Q9CQI6
	1046	Four and a half LIM domains protein 2;Skeletal muscle LIM-protein 3	Fhl2	O70433
	1047	O-GlcNAc transferase subunit p110;O-linked N-acetylglucosamine transferase 110 kDa subunit;UDP-N-acetylglucosamine--peptide N-acetylglucosaminyltransferase 110 kDa subunit	Ogt	Q8CGY8
	1048	Leukemia-associated gene protein;Leukemia-associated phosphoprotein p18;Metablastin;Oncoprotein 18;Phosphoprotein p19;pp17;Prosolin;Protein Pr22;Stathmin;Putative uncharacterized protein Stmn1;Putative uncharacterized protein;Stathmin-2;Superior cervical ganglion-10 protein	Lag;Lap18;Pr22;Stmn1;Stmn2;Scg10;Scgn10;Stmb2	P54227
	1049	Autophagy-related protein LC3 B;Autophagy-related ubiquitin-like modifier LC3 B;MAP1 light chain 3-like protein 2;MAP1A/MAP1B light chain 3 B;Microtubule-associated protein 1 light chain 3 beta;Microtubule-associated proteins 1A/1B light chain 3B;Autophagy-related protein LC3 A;Autophagy-related ubiquitin-like modifier LC3 A;MAP1 light chain 3-like protein 1;MAP1A/MAP1B light chain 3 A;Microtubul…	Map1alc3;Map1lc3;Map1lc3b;Map1lc3a	Q9CQV6
	1050	Ndrg3 protein;N-myc downstream regulated gene 3;Protein Ndr3;Protein NDRG3;Putative uncharacterized protein	Ndrg3;RP24-482A24.9-002;Ndr3;RP24-482A24.9-004	Q9QYF9
	1051	Protein LSM12 homolog	Lsm12	Q9D0R8
	1052	Protein RCC2;Regulator of chromosome condensation 2	Kiaa1470;Rcc2;RP23-275J10.2-002	Q8BK67
	1053	Heterogeneous nuclear ribonucleoprotein R	Hnrnpr;Hnrpr;RP24-315O23.1-001;RP24-315O23.1-006	Q8VHM5
	1054	CCT-beta;Choline-phosphate cytidylyltransferase B;CTP:phosphocholine cytidylyltransferase B;Phosphorylcholine transferase B	Pcyt1b	Q811Q9
	1055	LysM and putative peptidoglycan-binding domain-containing protein 2	Lysmd2	Q9D7V2
	1056	17beta-hydroxysteroid dehydrogenase type 10/short chain L-3-hydroxyacyl-CoA dehydrogenase;Hydroxysteroid (17-beta) dehydrogenase 10;Putative uncharacterized protein;17-beta-hydroxysteroid dehydrogenase 10;3-hydroxy-2-methylbutyryl-CoA dehydrogenase;3-hydroxyacyl-CoA dehydrogenase type II;3-hydroxyacyl-CoA dehydrogenase type-2;Endoplasmic reticulum-associated amyloid beta-peptide-binding protein;M…	Hadh2;Hsd17b10;Hsd17b10/Schad;RP23-419G22.2-001;RP23-419G22.2-003;Erab	Q99N15
	1057	Deubiquitinating enzyme 14;Ubiquitin carboxyl-terminal hydrolase 14;Ubiquitin thioesterase 14;Ubiquitin-specific-processing protease 14	Usp14	Q9JMA1
	1058	Splicing factor U2AF 35 kDa subunit;U2 auxiliary factor 35 kDa subunit;U2 snRNP auxiliary factor small subunit;Splicing factor U2AF 26 kDa subunit;U2 auxiliary factor 26;U2 small nuclear RNA auxiliary factor 1-like protein 4	U2af1;U2af1l4;U2af26	Q9D883
	1059	Syntaxin-1B	Stx1b;Stx1b1;Stx1b2	P61264
	1060	Alpha4 phosphoprotein;CD79a-binding protein 1;Immunoglobulin-binding protein 1;Lymphocyte signal transduction molecule alpha 4;p52	Igbp1;Pc52	Q61249
	1061	cAMP-dependent protein kinase catalytic subunit alpha	Pkaca;Prkaca	P05132
	1062	c-Cbl-associated protein;Ponsin;SH3 domain protein 5;SH3P12;Sorbin and SH3 domain-containing protein 1;Putative uncharacterized protein Sorbs1	Kiaa1296;Sh3d5;Sorbs1	Q62417
	1063	Ras-related protein Rab-8B	Rab8b	P61028
	1064	Coiled-coil domain-containing protein 92;Putative uncharacterized protein Ccdc92	Ccdc92;D5Bwg0834e	Q8VDN4
	1065	Ras-related protein Rab-18	Rab18	P35293
	1066	Phosphotyrosine interaction domain-containing protein 1;PTB-containing, cubilin and LRP1-interacting protein	Pcli1;Pid1	Q3UBG2
	1067	Coatomer subunit epsilon;Epsilon-coat protein;Putative uncharacterized protein Cope	Cope;Cope1	O89079
	1068	APC-binding protein EB1;End-binding protein 1;Microtubule-associated protein RP/EB family member 1	Mapre1	Q61166
	1069	MCG1034428;Putative uncharacterized protein Gm3174;60S ribosomal protein L23a;Putative uncharacterized protein Gm10335;Putative uncharacterized protein Gm8112;Putative uncharacterized protein Gm8137;Putative uncharacterized protein Gm3940	Gm3174;mCG_1034428;Rpl23a;Gm10335;Gm8112;Gm8137;Gm3940	P62751
	1070	PEF protein with a long N-terminal hydrophobic domain;Peflin;Penta-EF hand domain-containing protein 1	Pef1	Q8BFY6
	1071	Thy-1 antigen;Thy-1 membrane glycoprotein	Thy1;Thy-1	P01831
	1072	Mammalian lin-seven protein 1;Protein lin-7 homolog A;Vertebrate lin-7 homolog 1;MCG16980, isoform CRA_b;Putative uncharacterized protein	Lin7a;Mals1;Veli1;mCG_16980	Q8JZS0
	1073	33 kDa VAMP-associated protein;Vesicle-associated membrane protein-associated protein A	Vap33;Vapa	Q9WV55
	1074	Actin cross-linking family 7;Microtubule-actin cross-linking factor 1;Microtubule-actin crosslinking factor 1	Acf7;Aclp7;Macf;Macf1;RP23-327O13.1-013;RP23-327O13.1-004	Q9QXZ0
	1075	Aspartyl aminopeptidase;Putative uncharacterized protein	Dnpep	Q9Z2W0
	1076	60S ribosomal protein L10;Protein QM homolog;60S ribosomal protein L10-like	Qm;Rpl10;Rpl10l	Q6ZWV3
	1077	Methionine aminopeptidase 1;Peptidase M 1	Metap1	Q8BP48
	1078	Psd3 protein;Putative uncharacterized protein;Exchange factor for ADP-ribosylation factor guanine nucleotide factor 6;PH and SEC7 domain-containing protein 3;Pleckstrin homology and SEC7 domain-containing protein 3	Psd3;Efa6d;Kiaa0942	Q2PFD7
	1079	Carboxyl-terminal modulator protein;Thioesterase superfamily member 4	Ctmp;Them4	Q3UUI3
	1080	Histone H4	H4-12;H4-53;Hist1h4a;Hist1h4b;Hist1h4c;Hist1h4d;Hist1h4f;Hist1h4h;Hist1h4i;Hist1h4j;Hist1h4k;Hist1h4m;Hist2h4;Hist2h4a;Hist4h4	P62806
	1081	Ena/vasodilator-stimulated phosphoprotein-like;Ena/VASP-like protein	Evl	P70429
	1082	Sec24 related gene family, member B (S. cerevisiae)	Sec24b	Q80ZX0
	1083	Calcium-binding protein 39;Protein Mo25	Cab39;Mo25	Q06138
	1084	Putative uncharacterized protein Pex5l;Peroxin-5-related protein;PEX2-related protein;PEX5-like protein;PEX5-related protein	Pex5l;Pex2;Pex5r;Pxr2	Q
	1085	Adapter-related protein complex 3 sigma-1 subunit;AP-3 complex subunit sigma-1;AP-3 complex subunit sigma-3A;Sigma-3A-adaptin;Sigma-adaptin 3a	Ap3s1	Q9DCR2
	1086	60S ribosomal protein L30;Putative uncharacterized protein Gm6109	Rpl30;Gm6109	P62889
	1087	Glyoxalase II;Hydroxyacylglutathione hydrolase, mitochondrial;Putative uncharacterized protein Hagh	Glo2;Hagh	Q99KB8
	1088	Tumor protein D52;Putative uncharacterized protein Tpd52;MCG10134, isoform CRA_c	Tpd52;mCG_10134	Q62393
	1089	Charged multivesicular body protein 2b;Chromatin-modifying protein 2b	Chmp2b	Q8BJF9
	1090	Aftiphilin	Afth;Aftph	Q80WT5
	1091	UPF0428 protein CXorf56 homolog		Q8VDP2
	1092	Pyrroline-5-carboxylate reductase 3;Pyrroline-5-carboxylate reductase-like protein	Pycrl	Q9DCC4
	1093	Heterogeneous nuclear ribonucleoprotein G;Putative uncharacterized protein;RNA binding motif protein, X chromosome;RNA binding motif protein, X chromosome, isoform CRA_e;Rbmxrt protein;RNA binding motif protein, X chromosome retrogene;RNA binding motif protein, X chromosome, isoform CRA_b	mCG_17339;Rbmx;RP23-372E6.2-002;Rbmxrt;RP23-372E6.2-004;RP23-372E6.2-006	Q91VM5
	1094	Actin-binding protein 1;Drebrin-like protein;SH3 domain-containing protein 7	Abp1;Dbnl;Sh3p7	Q62418
	1095	Epidermal growth factor receptor kinase substrate 8-like protein 2;Epidermal growth factor receptor pathway substrate 8-related protein 2	Eps8l2;Eps8r2	Q99K30
	1096	Acidic leucine-rich nuclear phosphoprotein 32 family member E;Cerebellar postnatal development protein 1;LANP-like protein	Anp32e;Cpd1	P97822
	1097	Chromosome region maintenance 1 protein homolog;Exportin-1	Crm1;Xpo1	Q6P5F9
	1098	Acyl-protein thioesterase 1;Lysophospholipase 1;Lysophospholipase I;Putative uncharacterized protein Lypla1	Apt1;Lypla1;Pla1a	P97823
	1099	DDB1- and CUL4-associated factor 7;WD repeat-containing protein 68;WD repeat-containing protein An11 homolog	Dcaf7;Han11;Wdr68	P61963
	1100	Putative uncharacterized protein Gm10154;60S ribosomal protein L34;Putative uncharacterized protein Gm6404;Putative uncharacterized protein Gm2178	Gm10154;Rpl34;Gm6404;Gm2178	Q9D1R9
	1101	Abi2 protein;Abelson interactor 2;Abl interactor 2	Abi2	P62484
	1102	Cytoskeleton-associated protein 1;Cytoskeleton-associated protein CKAPI;Tubulin-folding cofactor B;Tubulin-specific chaperone B	Ckap1;Tbcb	Q9D1E6
	1103	Sodium pump subunit alpha-1;Sodium/potassium-transporting ATPase subunit alpha-1	Atp1a1	Q8VDN2
	1104	I-kappa-B-interacting Ras-like protein 1;NF-kappa-B inhibitor-interacting Ras-like protein 1	Nkiras1	Q8CEC5
	1105	11S regulator complex subunit gamma;Activator of multicatalytic protease subunit 3;Ki nuclear autoantigen;Proteasome activator 28 subunit gamma;Proteasome activator complex subunit 3;Proteaseome (Prosome, macropain) 28 subunit, 3	Psme3;RP23-281C18.14-003;RP23-281C18.14-002	P61290
	1106	Actin-related protein 2/3 complex subunit 5;Actin-related protein 2/3 complex subunit 5-like protein;Arp2/3 complex 16 kDa subunit 2	Arpc5l;RP23-244N6.5-001	Q9D898
	1107	Uncharacterized protein C8orf37 homolog;Novel protein	RP23-144K18.5-001	Q3UJP5
	1108	Ubiquitin-activating enzyme E1 domain-containing protein 1;Ubiquitin-like modifier-activating enzyme 5;UFM1-activating enzyme	Uba5;Ube1dc1	Q8VE47
	1109	Elongation factor Tu GTP-binding domain-containing protein 1	Eftud1	Q8C0D5
	1110	Rab-15;Ras-related protein Rab-23;Putative uncharacterized protein;RAB23, member RAS oncogene family, isoform CRA_a	Rab23;mCG_10410	P35288
	1111	Vacuolar protein sorting 25 (Yeast);ESCRT-II complex subunit VPS25;Vacuolar protein-sorting-associated protein 25	RP23-281C18.7-007;Vps25;D11Wsu68e;RP23-281C18.7-003;RP23-281C18.7-004	Q9CQ80
	1112	Ras-related protein Rab-3C;Putative uncharacterized protein;RAB3C, member RAS oncogene family, isoform CRA_d	Rab3c;mCG_117475	P62823
	1113	Membrane-associated progesterone receptor component 1;Putative uncharacterized protein	Pgrmc;Pgrmc1	O55022
	1114	Synaptic vesicle membrane protein VAT-1 homolog-like;Putative uncharacterized protein Vat1l	Kiaa1576;Vat1l	Q80TB8
	1115	B-cell receptor-associated protein BAP37;Prohibitin-2;Repressor of estrogen receptor activity	Bap;Bcap37;Phb2;Rea	O35129
	1116	Inositol polyphosphate 1-phosphatase	Inpp1	P49442
	1117	Coiled-coil domain-containing protein 50;Protein Ymer	Ccdc50	Q810U5
	1118	Outer mitochondrial membrane protein porin 1;Plasmalemmal porin;Voltage-dependent anion-selective channel protein 1;Voltage-dependent anion-selective channel protein 5	Vdac1;Vdac5	Q60932
	1119	Glucosamine-6-phosphate deaminase 1;Glucosamine-6-phosphate isomerase 1;Oscillin;Glucosamine-6-phosphate deaminase 1, isoform CRA_a;Gnpda1 protein	Gnpda1;Gnpi;mCG_18341	O88958
	1120	ARF GTPase-activating protein GIT1;G protein-coupled receptor kinase-interactor 1;GRK-interacting protein 1	Git1;RP23-81E16.3-004	Q68FF6
	1121	ESCRT-I complex subunit MVB12B;Multivesicular body subunit 12B;Protein FAM125B;Novel protein	Fam125b;RP23-421L7.1;RP23-421L7.1-002	Q6KAU4
	1122	Probable fructose-2,6-bisphosphatase TIGAR;TP53-induced glycolysis and apoptosis regulator	Tigar	Q8BZA9
	1123	Importin alpha-S2;Importin subunit alpha-7;Karyopherin subunit alpha-6;Karyopherin (Importin) alpha 6;Kpna6 protein;Importin alpha-S1;Importin subunit alpha-1;Karyopherin subunit alpha-1;Nucleoprotein interactor 1;RAG cohort protein 2;SRP1-beta	Kpna5;Kpna6;mCG_13554;RP23-151A15.9-003;Kpna1;Rch2	O35345
	1124	Pre-mRNA branch site protein p14;SF3b 14 kDa subunit	Sf3b14	P59708
	1125	Ubiquitin carrier protein D2;Ubiquitin-conjugating enzyme E2 D2;Ubiquitin-conjugating enzyme E2(17)KB 2;Ubiquitin-conjugating enzyme E2-17 kDa 2;Ubiquitin-protein ligase D2	Ubc4;Ube2d2	P62838
	1126	Neuronal-interacting factor X 1;Nuclear receptor-interacting protein 2	Nix1;Nrip2	Q9JHR9
	1127	c-Ki-ras;c-K-ras;GTPase KRas;GTPase KRas, N-terminally processed;Ki-Ras;K-Ras 2	Kras;Kras2	P32883
	1128	Heat-responsive protein 12;Ribonuclease UK114	Hrp12;Hrsp12	P52760
	1129	Metavinculin;Vinculin	Vcl	Q64727
	1130	LisH domain and HEAT repeat-containing protein KIAA1468	Kiaa1468	Q148V7
	1131	Apolipoprotein J;Clusterin;Clusterin alpha chain;Clusterin beta chain;Clustrin;Sulfated glycoprotein 2	Apoj;Clu;Msgp-2	Q06890
	1132	Centaurin beta 2;Arf-GAP with coiled-coil, ANK repeat and PH domain-containing protein 2;Centaurin-beta-2	centb2;Acap2;Centb2;Kiaa0041	Q6ZQK5
	1133	Cytosolic Fe-S cluster assembly factor NUBP2;Nucleotide-binding protein 2	Nubp2	Q9R061
	1134	ALG-257;PMP41;Probable calcium-binding protein ALG-2;Programmed cell death protein 6	Alg2;Pdcd6	P12815
	1135	LDLR chaperone MESD;Mesoderm development candidate 2;Mesoderm development protein	Mesd;Mesdc2	Q9ERE7
	1136	Complement C1q subcomponent subunit A;Complement component 1, q subcomponent, alpha polypeptide;Putative uncharacterized protein	C1qa;mCG_9327;RP23-357K18.3-001	P98086
	1137	60S ribosomal protein L27	Rpl27;RP23-328K2.2-004	P61358
	1138	60S ribosomal protein L22;Heparin-binding protein HBp15	Rpl22	P67984
	1139	Vacuolar proton pump subunit G 2;V-ATPase 13 kDa subunit 2;V-type proton ATPase subunit G 2	Atp6g2;Atp6v1g2;Ng38	Q9WTT4
	1140	OTU domain containing 6B;OTU domain-containing protein 6B	Otud6b;RP23-379L17.1-001	Q8K2H2
	1141	Charged multivesicular body protein 4b;Chromatin-modifying protein 4b	Chmp4b	Q9D8B3
	1142	Zinc finger matrin-type protein 2	Zmat2	Q9CPW7
	1143	Oxysterol-binding protein-related protein 1;Oxysterol-binding protein;Putative uncharacterized protein Osbpl1a	Orp1;Orp1a;Osbpl1a	Q91XL9
	1144	WD repeat-containing protein 47	Kiaa0893;Wdr47	Q8CGF6
	1145	25 kDa FK506-binding protein;FK506-binding protein 3;Immunophilin FKBP25;Peptidyl-prolyl cis-trans isomerase FKBP3;Rapamycin-selective 25 kDa immunophilin;Rotamase	Fkbp25;Fkbp3	Q62446
	1146	LysM and putative peptidoglycan-binding domain-containing protein 1	Lysmd1	Q9D0E3
	1147	Deubiquitinating enzyme 7;Herpesvirus-associated ubiquitin-specific protease;Ubiquitin carboxyl-terminal hydrolase 7;Ubiquitin thioesterase 7;Ubiquitin-specific-processing protease 7	Hausp;Usp7	Q6A4J8
	1148	ATP-dependent helicase GTF2F2;General transcription factor IIF subunit 2;Transcription initiation factor IIF subunit beta	Gtf2f2	Q8R0A0
	1149	Exportin-7;Ran-binding protein 16	Kiaa0745;Ranbp16;Xpo7	Q9EPK7
	1150	ADP-ribosylation factor-binding protein GGA2;Gamma-adaptin-related protein 2;Golgi-localized, gamma ear-containing, ARF-binding protein 2	Gga2;Kiaa1080	Q6P5E6
	1151	Brain-specific angiogenesis inhibitor 1-associated protein 2;Insulin receptor substrate protein of 53 kDa;Insulin receptor tyrosine kinase 53 kDa substrate;Brain-specific angiogenesis inhibitor 1-associated protein 2, isoform CRA_c	Baiap2;mCG_15032;RP23-390H16.1-005	Q8BKX1
	1152	MCG1035767;Putative uncharacterized protein Gm16378;Eukaryotic translation initiation factor 1;Protein translation factor SUI1 homolog	Gm16378;mCG_1035767;Eif1;Sui1;Sui1-rs1	P48024
	1153	Electron transfer flavoprotein subunit alpha, mitochondrial	Etfa	Q99LC5
	1154	Hippocampus abundant transcript 3;SCG10-like protein;SCG10-related protein HiAT3;Stathmin-3	Sclip;Stmn3	O70166
	1155	Neuron-specific calcium-binding protein hippocalcin;Neurocalcin-delta;Hippocalcin-like protein 1;Neural visinin-like protein 3;Visinin-like protein 3;Putative uncharacterized protein Ncald;Hippocalcin	Hpca;D15Ertd412e;Ncald;Hpcal1;RP23-284L6.3-003	P84075
	1156	26S proteasome non-ATPase regulatory subunit 6;26S proteasome regulatory subunit RPN7;26S proteasome regulatory subunit S10;p42A	Psmd6	Q99JI4
	1157	26S proteasome non-ATPase regulatory subunit 9;26S proteasome regulatory subunit p27	Psmd9	Q9CR00
	1158	Electron transfer flavoprotein subunit beta	Etfb	Q9DCW4
	1159	PHD finger-like domain-containing protein 5A;Splicing factor 3B-associated 14 kDa protein	Phf5a	P83870
	1160	Ras-related protein Rab-4B	Rab4;Rab4b	Q91ZR1
	1161	GTP-binding protein Rit2;Ras-like protein expressed in neurons;Ras-like without CAAX protein 2	Rin;Rit2;Roc2	P70425
	1162	Proteasome inhibitor PI31 subunit	Psmf1	Q8BHL8
	1163	WASH complex subunit strumpellin	Kiaa0196	Q8C2E7
	1164	BM88 antigen;Cell cycle exit and neuronal differentiation protein 1	Bm88;Cend1	Q9JKC6
	1165	Glutaminyl-tRNA synthetase;Putative uncharacterized protein;Putative uncharacterized protein Qars;Qars protein	Qars	Q8BML9
	1166	Acid ceramidase;Acid ceramidase subunit alpha;Acid ceramidase subunit beta;Acylsphingosine deacylase;N-acylsphingosine amidohydrolase	Asah;Asah1	Q9WV54
	1167	RAB3 GTPase-activating protein 130 kDa subunit;Rab3 GTPase-activating protein catalytic subunit;Rab3-GAP p130	Kiaa0066;Rab3gap;Rab3gap1	Q80UJ7
	1168	Cofilin, muscle isoform;Cofilin-2	Cfl2	P45591
	1169	Small nuclear ribonucleoprotein Sm D1;Sm-D autoantigen;snRNP core protein D1	Snrpd1	P62315
	1170	Acylphosphatase, organ-common type isozyme;Acylphosphatase-1;Acylphosphate phosphohydrolase 1	Acyp1;Acype	P56376
	1171	Protein FAM49A	D12Ertd553e;Fam49a	Q8BHZ0
	1172	Ras-related protein Rab-28	Rab28	Q99KL7
	1173	Protein flightless-1 homolog	Fli1;Flii;Fliih	Q9JJ28
	1174	Histone H2B;H2B 291A;Histone H2B type 1-F/J/L;H2B 291B;Histone H2B type 1-M;h2B-143;Histone H2B type 1-B;h2B-221;Histone H2B type 1-H;H2b 616;Histone H2B type 2-B;Histone H2B type 1-C/E/G;Histone H2B type 1-K;Histone H2B type 1-P	Gm13646;Hist1h2bc;LOC665622;mCG_50238;OTTMUSG00000013203;Hist1h2bb;H2b-f;H2b-j;H2b-l;H2b-n;Hist1h2bf;Hist1h2bj;Hist1h2bl;Hist1h2bn;Hist1h2bm;Hist1h2bh;Hist2h2bb;Hist1h2be;Hist1h2bg;Hist1h2bk;Hist1h2bp	Q8CGP2
	1175	Neural visinin-like protein 1;Visinin-like protein 1	Visl1;Vsnl1	P62761
	1176	Uncharacterized protein C8orf42 homolog		Q8C5P7
	1177	GTPase-activating Rap/Ran-GAP domain-like protein 4;Rap1 GTPase-activating protein 2	Garnl4;Kiaa1039;Rap1ga2;Rap1gap2	Q5SVL6
	1178	Protein pelota homolog	Pelo	Q80X73
	1179	Leukocyte elastase inhibitor A;Serine protease inhibitor EIA;Serpin B1a	Serpinb1;Serpinb1a	Q9D154
	1180	47 kDa heat shock protein;Collagen-binding protein;Serine protease inhibitor J6;Serpin H1	Cbp1;Hsp47;Serpinh1	P19324
	1181			F8VPU6
	1182	Fructosamine-3-kinase-related protein;Ketosamine-3-kinase	Fn3krp	Q8K274
	1183	60S acidic ribosomal protein P1	Rplp1	P47955
	1184	Tpd52l1 protein;Tumor protein D52-like 1;Tumor protein D53	Tpd52l1	O54818
	1185	Phosphate carrier protein, mitochondrial;Phosphate transport protein;Solute carrier family 25 member 3	Slc25a3	Q8VEM8
	1186	eIF-3 p25;Eukaryotic translation initiation factor 3 subunit 12;Eukaryotic translation initiation factor 3 subunit K	Eif3k;Eif3s12	Q9DBZ5
	1187	RNA-binding motif protein 14;RNA-binding protein 14	Rbm14	Q8C2Q3
	1188	Putative uncharacterized protein Celf5	Celf5	D3Z4T1
	1189	UPF0424 protein C1orf128 homolog	Trp26	Q8BWR2
	1190	Cyclin-dependent kinase inhibitor 2B-related protein;p15INK4B-related protein;Regulation of nuclear pre-mRNA domain-containing protein 1A	Kiaa4077;P15rs;Rprd1a	Q8VDS4
	1191	Capping protein (Actin filament), gelsolin-like;Capping protein (Actin filament), gelsolin-like, isoform CRA_a;Putative uncharacterized protein;Putative uncharacterized protein Capg;Actin regulatory protein CAP-G;Actin-capping protein GCAP39;Macrophage-capping protein;Myc basic motif homolog 1	Capg;mCG_129296;Mbh1	P24452
	1192	UbcM2;Ubiquitin carrier protein E3;Ubiquitin-conjugating enzyme E2 E3;Ubiquitin-conjugating enzyme E2-23 kDa;Ubiquitin-protein ligase E3;Ubiquitin carrier protein E2;Ubiquitin-conjugating enzyme E2 E2;Ubiquitin-protein ligase E2;Putative uncharacterized protein Ube2e2;Ubiquitin-conjugating enzyme E2E 3, UBC4/5 homolog (Yeast)	Ubce4;Ubcm2;Ube2e3;Ube2e2;RP23-220K22.2-004	P52483
	1193	Calcium/calmodulin-dependent protein kinase type 1B;CaM kinase I beta;Pregnancy up-regulated non-ubiquitously-expressed CaM kinase homolog;Pregnancy upregulated non-ubiquitously expressed CaM kinase	Pnck;RP23-329M9.3-005	Q9QYK9
	1194	Putative uncharacterized protein Cald1;Caldesmon 1	Cald1	E9QA15
	1195	Isochorismatase domain-containing protein 1	Isoc1	Q91V64
