# Supplementary material for: Self-propelling vesicles define glycolysis as the minimal energy machinery for neuronal transport
Source: Nat Commun. 2016 Oct 24;7:13233. doi: 10.1038/ncomms13233 (PMC5078996; doi:10.1038/ncomms13233)
Supplement: Supplementary Data 6 — Glycolytic enzymes associated to motile vesicles. [file ncomms13233-s7.xlsx]

## Sheet: Sheet1
Supplementary Data 6: Glycolytic enzymes associated to motile vesicles.
	Glycolytic enzymes
	Rank	Protein Names	Gene Names	AccNo
	20	Glyceraldehyde-3-phosphate dehydrogenase,Glyceraldehyde-3-phosphate dehydrogenase,Putative uncharacterized protein Gm7293;Putative uncharacterized protein Gm10291	Gm7293;Gm10291	E9Q5U3
	33	Isoform M1 of Pyruvate kinase isozymes M1/M2	Pkm2	P52480
	37	2-phospho-D-glycerate hydro-lyase;Alpha-enolase;Enolase 1;Non-neural enolase;Enolase	Eno1;Eno-1;RP23-278I3.3-002	P17182
	38	LDH muscle subunit;L-lactate dehydrogenase A chain;Putative uncharacterized protein Ldha	Ldh1;Ldh-1;Ldha	P06151
	42	LDH heart subunit;L-lactate dehydrogenase B chain;Putative uncharacterized protein Ldhb	Ldh2;Ldh-2;Ldhb	P16125
	52	Fructose-bisphosphate aldolase;Aldolase 1;Fructose-bisphosphate aldolase A;Muscle-type aldolase;Putative uncharacterized protein Aldoa	Aldoa;mCG_22383;Aldo1	P05064
	84	Putative uncharacterized protein;6-phosphofructokinase type C;Phosphofructo-1-kinase isozyme C;Phosphofructokinase 1;Phosphohexokinase	Pfkp;Pfkc	Q9WUA3
	87	Phosphoglycerate kinase 1	Pgk1;Pgk-1	P09411
	91	2-phospho-D-glycerate hydro-lyase;Enolase 2;Gamma-enolase;Neural enolase;Neuron-specific enolase;Putative uncharacterized protein Eno2	Eno2;Eno-2	P17183
	92	Aldolase 3;Brain-type aldolase;Fructose-bisphosphate aldolase C;Scrapie-responsive protein 2;Zebrin II	Aldo3;Aldoc;Scrg2	P05063
	116	Autocrine motility factor;Glucose-6-phosphate isomerase;Neuroleukin;Phosphoglucose isomerase;Phosphohexose isomerase	Gpi;Gpi1	P06745
	123	6-phosphofructokinase, muscle type;Phosphofructo-1-kinase isozyme A;Phosphofructokinase 1;Phosphohexokinase	Pfka;Pfkm;Pfk-m	P47857
	133	Hexokinase type I;Hexokinase, tumor isozyme;Hexokinase-1	Hk1	P17710
	175	Glyceraldehyde-3-phosphate dehydrogenase		F7D6E8
	246	Triosephosphate isomerase;Triose-phosphate isomerase	Tpi;Tpi1	P17751
	270	6-phosphofructokinase, liver type;Phosphofructo-1-kinase isozyme B;Phosphofructokinase 1;Phosphohexokinase	Pfkb;Pfkl;Pfk-l	P12382
	311	Pyruvate kinase isozymes M1/M2;Pyruvate kinase muscle isozyme	Pk3;Pkm2;Pykm	P52480
	595	BPG-dependent PGAM 1;Phosphoglycerate mutase 1;Phosphoglycerate mutase isozyme B	Pgam1	Q9DBJ1
